# Supplementary material for: 4-{[1-(4-Bromo­phen­yl)eth­yl]amino­meth­yl}phenol
Source: Acta Crystallogr Sect E Struct Rep Online. 2011 Jul 23;67(Pt 8):o2110. doi: 10.1107/S1600536811028339 (PMC3213552; doi:10.1107/S1600536811028339)
Supplement: Supplementary file 1 [file e-67-o2110-sup1.cif]

##############################################################################
#                                                                            #
# This CIF contains the data in a paper accepted for publication in          #
# Acta Crystallographica Section E. It conforms to the requirements of       #
# Notes for Authors for Acta Crystallographica Section E, and has been       #
# peer reviewed under the auspices of the IUCr Commission on Journals.       #
#                                                                            #
# Full details of the Crystallographic Information File format               #
# are given in the paper "The Crystallographic Information File (CIF):       #
# a New Standard Archive File for Crystallography" by S. R. Hall, F. H.      #
# Allen and I. D. Brown [Acta Cryst. (1991), A47, 655-685].                  #
#                                                                            #
# The current version of the core CIF dictionary is obtainable from          #
# ftp://ftp.iucr.org/pub/cif_core.dic.                                       #
#                                                                            #
# Software is freely available for graphical display of the structure(s)     #
# in this CIF. For information consult the CIF software page                 #
# http://www.iucr.org/resources/cif/software.                                #
#                                                                            #
# This file may be used for bona fide research purposes within the           #
# scientific community so long as proper attribution is given to the journal # 
# article from which it was obtained.                                        #
#                                                                            #
##############################################################################
data_I
_audit_creation_method     SHELXL-97
_chemical_name_systematic
;
4-{[1-(4-Bromophenyl)ethyl]aminomethyl}phenol
;
_chemical_name_common     ?
_chemical_formula_moiety     'C15 H16 Br N O'
_chemical_formula_sum     'C15 H16 Br N O'
_chemical_formula_iupac     'C15 H16 Br N O'
_chemical_formula_weight     306.20
_chemical_melting_point     ?
_symmetry_cell_setting     monoclinic
_symmetry_space_group_name_H-M     'P 21/c'
_symmetry_space_group_name_Hall     '-P 2ybc'
loop_
    _symmetry_equiv_pos_as_xyz
    'x, y, z'
    '-x, y+1/2, -z+1/2'
    '-x, -y, -z'
    'x, -y-1/2, z-1/2'
_cell_length_a     12.1753(10)
_cell_length_b     8.1939(7)
_cell_length_c     14.0326(11)
_cell_angle_alpha     90.00
_cell_angle_beta     93.3330(10)
_cell_angle_gamma     90.00
_cell_volume     1397.6(2)
_cell_formula_units_Z     4
_cell_measurement_reflns_used     5896
_cell_measurement_theta_min     2.28
_cell_measurement_theta_max     26.16
_cell_measurement_temperature     296(2)
_exptl_crystal_description     block
_exptl_crystal_colour     colourless
_exptl_crystal_size_max     0.20
_exptl_crystal_size_mid     0.16
_exptl_crystal_size_min     0.14
_exptl_crystal_density_diffrn     1.455
_exptl_crystal_density_meas     ?
_exptl_crystal_density_method     'not measured'
_exptl_crystal_F_000     624
_exptl_absorpt_coefficient_mu     2.929
_exptl_absorpt_correction_type     multi-scan
_exptl_absorpt_process_details     '(SADABS; Sheldrick, 2008a)'
_exptl_absorpt_correction_T_min     0.5919
_exptl_absorpt_correction_T_max     0.6845
_exptl_special_details
;
IR (KBr cm^-1^): 3448 (<i>m</i>), 3280 (<i>m</i>), 2970 (<i>m</i>),
2824 (<i>m</i>), 1613 (m, C=C), 1592 (<i>m</i>), 1516 (<i>s</i>), 1469
(<i>m</i>), 1373 (<i>m</i>), 1251 (<i>s</i>), 1174 (<i>m</i>), 1009
(<i>s</i>), 862 (w), 829 (<i>s</i>), 635 (w), 501 (w). ^1^H-NMR (500 MHz,
d~6~-acetone) p.p.m.: 1.28--1.30 (d, 3H, CH~3~), 3.44--3.52 (dd, 2H,
--CH~2~NH), 3.77--3.81 (m, 1H, CHCH~3~), 6.75--6.77 (d, 2H, aromatic protons
in the phenyl ring), 7.10--7.11 (d, 2H, aromatic protons in bromophenyl
ring), 7.35--7.37 (d, 2H, aromatic protons in bromophenyl ring), 7.48--7.50
(d, 2H, aromatic protons in the phenyl ring). ^13^C-NMR (125 MHz,
d~6~-acetone) p.p.m.: 24.7 (CH~3~CH--), 51.5 (--CH~2~NH), 57.5 (--CHCH~3~),
115.8 and 132.1 (aromatic carbons in the phenyl ring), 132.1 (quaternary
carbon), 120.6 (quaternary carbon, Br), 129.7 and 130.1 (aromatic carbons in
the bromophenyl ring), 157.1 (quaternary carbon, OH).
;
_diffrn_ambient_temperature     296(2)
_diffrn_radiation_type     MoK\a
_diffrn_radiation_wavelength     0.71073
_diffrn_radiation_source     'fine-focus sealed tube'
_diffrn_radiation_monochromator     graphite
_diffrn_measurement_device_type     'Bruker APEXII CCD'
_diffrn_measurement_method     '\f and \w'
_diffrn_detector_area_resol_mean     ?
_diffrn_reflns_number     14961
_diffrn_reflns_av_R_equivalents     0.0307
_diffrn_reflns_av_sigmaI/netI     0.0254
_diffrn_reflns_theta_min     2.88
_diffrn_reflns_theta_max     27.18
_diffrn_reflns_theta_full     27.18
_diffrn_measured_fraction_theta_max     0.995
_diffrn_measured_fraction_theta_full     0.995
_diffrn_reflns_limit_h_min     -15
_diffrn_reflns_limit_h_max     15
_diffrn_reflns_limit_k_min     -10
_diffrn_reflns_limit_k_max     10
_diffrn_reflns_limit_l_min     -17
_diffrn_reflns_limit_l_max     18
_refine_special_details
;
Refinement of <i>F</i>^2^ against ALL reflections. The weighted <i>R</i>-factor
<i>wR</i> and goodness of fit <i>S</i> are based on <i>F</i>^2^, conventional
<i>R</i>-factors <i>R</i> are based on <i>F</i>, with <i>F</i> set to zero for
negative <i>F</i>^2^. The threshold expression of <i>F</i>^2^ >
\s(<i>F</i>^2^) is used only for calculating <i>R</i>-factors(gt) <i>etc</i>.
and is not relevant to the choice of reflections for refinement.
<i>R</i>-factors based on <i>F</i>^2^ are statistically about twice as large
as those based on <i>F</i>, and <i>R</i>- factors based on ALL data will be
even larger.
;
_reflns_number_total     3094
_reflns_number_gt     2119
_reflns_threshold_expression     I>2sigma(I)
_refine_ls_structure_factor_coef     Fsqd
_refine_ls_matrix_type     full
_refine_ls_R_factor_all     0.0580
_refine_ls_R_factor_gt     0.0312
_refine_ls_wR_factor_gt     0.0684
_refine_ls_wR_factor_ref     0.0773
_refine_ls_goodness_of_fit_ref     1.000
_refine_ls_restrained_S_all     1.000
_refine_ls_number_reflns     3094
_refine_ls_number_parameters     168
_refine_ls_number_restraints     0
_refine_ls_hydrogen_treatment     mixed
_refine_ls_weighting_scheme     calc
_refine_ls_weighting_details
         'calc w=1/[\s^2^(Fo^2^)+(0.0310P)^2^+0.5405P] where P=(Fo^2^+2Fc^2^)/3'
_atom_sites_solution_hydrogens     geom
_atom_sites_solution_primary     direct
_atom_sites_solution_secondary     difmap
_refine_ls_shift/su_max     0.002
_refine_ls_shift/su_mean     0.000
_refine_diff_density_max     0.253
_refine_diff_density_min     -0.401
_refine_ls_extinction_method     none
_refine_ls_extinction_coef     ?
loop_
    _atom_type_symbol
    _atom_type_description
    _atom_type_scat_dispersion_real
    _atom_type_scat_dispersion_imag
    _atom_type_scat_source
    'C' 'C' 0.0033 0.0016
                         'International Tables Vol C Tables 4.2.6.8 and 6.1.1.4'
    'H' 'H' 0.0000 0.0000
                         'International Tables Vol C Tables 4.2.6.8 and 6.1.1.4'
    'N' 'N' 0.0061 0.0033
                         'International Tables Vol C Tables 4.2.6.8 and 6.1.1.4'
    'O' 'O' 0.0106 0.0060
                         'International Tables Vol C Tables 4.2.6.8 and 6.1.1.4'
    'Br' 'Br' -0.2901 2.4595
                         'International Tables Vol C Tables 4.2.6.8 and 6.1.1.4'
_computing_data_collection     'APEX2 (Bruker, 2005)'
_computing_cell_refinement     'SAINT (Bruker, 1999)'
_computing_data_reduction     'SAINT (Bruker, 1999)'
_computing_structure_solution     'SHELXS97 (Sheldrick, 2008b)'
_computing_structure_refinement     'SHELXL97 (Sheldrick, 2008b)'
_computing_molecular_graphics     'SHELXTL (Sheldrick, 2008b)'
_computing_publication_material     'SHELXTL (Sheldrick, 2008b)'
loop_
    _atom_site_type_symbol
    _atom_site_label
    _atom_site_fract_x
    _atom_site_fract_y
    _atom_site_fract_z
    _atom_site_U_iso_or_equiv
    _atom_site_adp_type
    _atom_site_calc_flag
    _atom_site_refinement_flags
    _atom_site_occupancy
    _atom_site_symmetry_multiplicity
    _atom_site_disorder_assembly
    _atom_site_disorder_group
    Br Br1 0.50613(2) 1.10683(4) 0.22306(2) 0.07679(13) Uani d . 1 1 . .
    C C1 0.57389(19) 0.9552(3) 0.14304(16) 0.0493(5) Uani d . 1 1 . .
    C C2 0.51175(19) 0.8545(3) 0.08329(17) 0.0548(6) Uani d . 1 1 . .
    H H2 0.4354 0.8616 0.0801 0.066 Uiso calc R 1 1 . .
    C C3 0.56405(18) 0.7419(3) 0.02779(16) 0.0491(5) Uani d . 1 1 . .
    H H3 0.5220 0.6728 -0.0123 0.059 Uiso calc R 1 1 . .
    C C4 0.67743(17) 0.7301(3) 0.03077(15) 0.0433(5) Uani d . 1 1 . .
    C C5 0.73784(19) 0.8363(3) 0.09060(18) 0.0585(6) Uani d . 1 1 . .
    H H5 0.8143 0.8322 0.0927 0.070 Uiso calc R 1 1 . .
    C C6 0.6869(2) 0.9475(3) 0.14675(18) 0.0574(6) Uani d . 1 1 . .
    H H6 0.7285 1.0170 0.1869 0.069 Uiso calc R 1 1 . .
    C C7 0.73506(19) 0.6046(3) -0.02810(15) 0.0477(5) Uani d . 1 1 . .
    H H7 0.6796 0.5310 -0.0577 0.057 Uiso calc R 1 1 . .
    C C8 0.7982(2) 0.6822(3) -0.10623(18) 0.0675(7) Uani d . 1 1 . .
    H H8A 0.8519 0.7565 -0.0783 0.101 Uiso calc R 1 1 . .
    H H8B 0.7481 0.7406 -0.1492 0.101 Uiso calc R 1 1 . .
    H H8C 0.8346 0.5988 -0.1406 0.101 Uiso calc R 1 1 . .
    C C9 0.75156(18) 0.3972(3) 0.09742(17) 0.0533(6) Uani d . 1 1 . .
    H H9A 0.7273 0.3024 0.0606 0.064 Uiso calc R 1 1 . .
    H H9B 0.6866 0.4527 0.1178 0.064 Uiso calc R 1 1 . .
    C C10 0.81988(17) 0.3415(3) 0.18429(15) 0.0433(5) Uani d . 1 1 . .
    C C11 0.78927(19) 0.3829(3) 0.27448(17) 0.0533(6) Uani d . 1 1 . .
    H H11 0.7270 0.4470 0.2805 0.064 Uiso calc R 1 1 . .
    C C12 0.8484(2) 0.3320(3) 0.35547(17) 0.0567(6) Uani d . 1 1 . .
    H H12 0.8266 0.3631 0.4152 0.068 Uiso calc R 1 1 . .
    C C13 0.94031(17) 0.2344(3) 0.34832(16) 0.0464(5) Uani d . 1 1 . .
    C C14 0.97270(17) 0.1923(3) 0.25915(16) 0.0511(6) Uani d . 1 1 . .
    H H14 1.0348 0.1279 0.2533 0.061 Uiso calc R 1 1 . .
    C C15 0.91298(18) 0.2458(3) 0.17840(16) 0.0518(6) Uani d . 1 1 . .
    H H15 0.9359 0.2168 0.1186 0.062 Uiso calc R 1 1 . .
    N N1 0.81141(15) 0.5077(2) 0.03586(14) 0.0449(4) Uani d . 1 1 . .
    O O1 0.99339(13) 0.1835(2) 0.43153(11) 0.0617(4) Uani d . 1 1 . .
    H H1A 1.0488 0.1325 0.4195 0.093 Uiso calc R 1 1 . .
    H H1 0.8475(17) 0.456(3) 0.0064(14) 0.033(6) Uiso d . 1 1 . .
loop_
    _atom_site_aniso_label
    _atom_site_aniso_U_11
    _atom_site_aniso_U_22
    _atom_site_aniso_U_33
    _atom_site_aniso_U_12
    _atom_site_aniso_U_13
    _atom_site_aniso_U_23
    Br1 0.0736(2) 0.0705(2) 0.0891(2) 0.00063(14) 0.02858(15) -0.02241(16)
    C1 0.0551(13) 0.0417(12) 0.0522(13) 0.0010(10) 0.0123(11) 0.0010(11)
    C2 0.0435(12) 0.0577(15) 0.0637(15) -0.0006(11) 0.0079(11) -0.0007(12)
    C3 0.0467(12) 0.0487(13) 0.0512(13) -0.0049(10) -0.0029(10) -0.0018(11)
    C4 0.0472(12) 0.0412(11) 0.0411(12) 0.0027(10) -0.0006(9) 0.0042(10)
    C5 0.0421(12) 0.0566(14) 0.0763(17) 0.0020(11) -0.0012(12) -0.0133(13)
    C6 0.0556(14) 0.0496(13) 0.0665(16) -0.0027(11) -0.0014(12) -0.0107(12)
    C7 0.0506(12) 0.0489(12) 0.0427(12) 0.0025(10) -0.0040(10) 0.0009(11)
    C8 0.0771(18) 0.0749(18) 0.0510(14) 0.0131(15) 0.0094(13) 0.0074(13)
    C9 0.0430(12) 0.0539(13) 0.0626(15) -0.0028(11) -0.0008(11) 0.0085(12)
    C10 0.0399(11) 0.0394(11) 0.0506(13) -0.0017(9) 0.0035(10) 0.0084(10)
    C11 0.0475(13) 0.0493(13) 0.0641(15) 0.0123(10) 0.0108(11) 0.0055(12)
    C12 0.0605(15) 0.0623(15) 0.0489(14) 0.0114(12) 0.0153(12) 0.0037(12)
    C13 0.0433(11) 0.0479(12) 0.0483(13) 0.0001(10) 0.0070(10) 0.0112(10)
    C14 0.0435(12) 0.0584(14) 0.0524(14) 0.0099(10) 0.0107(11) 0.0078(11)
    C15 0.0477(13) 0.0623(15) 0.0462(13) 0.0050(11) 0.0091(10) 0.0009(11)
    N1 0.0432(10) 0.0470(11) 0.0448(11) 0.0061(9) 0.0044(9) 0.0020(9)
    O1 0.0559(10) 0.0796(12) 0.0501(9) 0.0145(9) 0.0084(8) 0.0167(9)
_geom_special_details
;
All e.s.d.'s (except the e.s.d. in the dihedral angle between two l.s. planes)
are estimated using the full covariance matrix. The cell e.s.d.'s are taken
into account individually in the estimation of e.s.d.'s in distances, angles
and torsion angles; correlations between e.s.d.'s in cell parameters are only
used when they are defined by crystal symmetry. An approximate (isotropic)
treatment of cell e.s.d.'s is used for estimating e.s.d.'s involving l.s.
planes.
;
loop_
    _geom_bond_atom_site_label_1
    _geom_bond_atom_site_label_2
    _geom_bond_site_symmetry_2
    _geom_bond_distance
    _geom_bond_publ_flag
    Br1 C1 . 1.895(2) ?
    C1 C6 . 1.375(3) ?
    C1 C2 . 1.372(3) ?
    C2 C3 . 1.386(3) ?
    C2 H2 . 0.9300 ?
    C3 C4 . 1.382(3) ?
    C3 H3 . 0.9300 ?
    C4 C5 . 1.390(3) ?
    C4 C7 . 1.516(3) ?
    C5 C6 . 1.376(3) ?
    C5 H5 . 0.9300 ?
    C6 H6 . 0.9300 ?
    C7 N1 . 1.484(3) ?
    C7 C8 . 1.515(3) ?
    C7 H7 . 0.9800 ?
    C8 H8A . 0.9600 ?
    C8 H8B . 0.9600 ?
    C8 H8C . 0.9600 ?
    C9 N1 . 1.473(3) ?
    C9 C10 . 1.506(3) ?
    C9 H9A . 0.9700 ?
    C9 H9B . 0.9700 ?
    C10 C11 . 1.382(3) ?
    C10 C15 . 1.384(3) ?
    C11 C12 . 1.375(3) ?
    C11 H11 . 0.9300 ?
    C12 C13 . 1.384(3) ?
    C12 H12 . 0.9300 ?
    C13 O1 . 1.366(3) ?
    C13 C14 . 1.377(3) ?
    C14 C15 . 1.382(3) ?
    C14 H14 . 0.9300 ?
    C15 H15 . 0.9300 ?
    N1 H1 . 0.75(2) ?
    O1 H1A . 0.8200 ?
loop_
    _geom_angle_atom_site_label_1
    _geom_angle_atom_site_label_2
    _geom_angle_atom_site_label_3
    _geom_angle_site_symmetry_1
    _geom_angle_site_symmetry_3
    _geom_angle
    _geom_angle_publ_flag
    C6 C1 C2 . . 120.7(2) ?
    C6 C1 Br1 . . 118.46(18) ?
    C2 C1 Br1 . . 120.85(18) ?
    C1 C2 C3 . . 119.3(2) ?
    C1 C2 H2 . . 120.4 ?
    C3 C2 H2 . . 120.4 ?
    C4 C3 C2 . . 121.3(2) ?
    C4 C3 H3 . . 119.3 ?
    C2 C3 H3 . . 119.3 ?
    C3 C4 C5 . . 117.8(2) ?
    C3 C4 C7 . . 121.6(2) ?
    C5 C4 C7 . . 120.55(19) ?
    C6 C5 C4 . . 121.3(2) ?
    C6 C5 H5 . . 119.3 ?
    C4 C5 H5 . . 119.3 ?
    C1 C6 C5 . . 119.5(2) ?
    C1 C6 H6 . . 120.3 ?
    C5 C6 H6 . . 120.3 ?
    N1 C7 C4 . . 109.06(17) ?
    N1 C7 C8 . . 109.62(19) ?
    C4 C7 C8 . . 112.33(19) ?
    N1 C7 H7 . . 108.6 ?
    C4 C7 H7 . . 108.6 ?
    C8 C7 H7 . . 108.6 ?
    C7 C8 H8A . . 109.5 ?
    C7 C8 H8B . . 109.5 ?
    H8A C8 H8B . . 109.5 ?
    C7 C8 H8C . . 109.5 ?
    H8A C8 H8C . . 109.5 ?
    H8B C8 H8C . . 109.5 ?
    N1 C9 C10 . . 113.10(18) ?
    N1 C9 H9A . . 109.0 ?
    C10 C9 H9A . . 109.0 ?
    N1 C9 H9B . . 109.0 ?
    C10 C9 H9B . . 109.0 ?
    H9A C9 H9B . . 107.8 ?
    C11 C10 C15 . . 117.3(2) ?
    C11 C10 C9 . . 120.04(19) ?
    C15 C10 C9 . . 122.6(2) ?
    C12 C11 C10 . . 121.7(2) ?
    C12 C11 H11 . . 119.1 ?
    C10 C11 H11 . . 119.1 ?
    C11 C12 C13 . . 120.2(2) ?
    C11 C12 H12 . . 119.9 ?
    C13 C12 H12 . . 119.9 ?
    O1 C13 C14 . . 123.6(2) ?
    O1 C13 C12 . . 117.3(2) ?
    C14 C13 C12 . . 119.1(2) ?
    C13 C14 C15 . . 120.1(2) ?
    C13 C14 H14 . . 120.0 ?
    C15 C14 H14 . . 120.0 ?
    C10 C15 C14 . . 121.6(2) ?
    C10 C15 H15 . . 119.2 ?
    C14 C15 H15 . . 119.2 ?
    C9 N1 C7 . . 111.68(17) ?
    C9 N1 H1 . . 107.4(16) ?
    C7 N1 H1 . . 109.6(16) ?
    C13 O1 H1A . . 109.5 ?
loop_
    _geom_torsion_atom_site_label_1
    _geom_torsion_atom_site_label_2
    _geom_torsion_atom_site_label_3
    _geom_torsion_atom_site_label_4
    _geom_torsion_site_symmetry_1
    _geom_torsion_site_symmetry_2
    _geom_torsion_site_symmetry_3
    _geom_torsion_site_symmetry_4
    _geom_torsion
    _geom_torsion_publ_flag
    C6 C1 C2 C3 . . . . 1.3(4) ?
    Br1 C1 C2 C3 . . . . -178.17(17) ?
    C1 C2 C3 C4 . . . . -0.6(3) ?
    C2 C3 C4 C5 . . . . -0.7(3) ?
    C2 C3 C4 C7 . . . . 178.6(2) ?
    C3 C4 C5 C6 . . . . 1.4(4) ?
    C7 C4 C5 C6 . . . . -178.0(2) ?
    C2 C1 C6 C5 . . . . -0.7(4) ?
    Br1 C1 C6 C5 . . . . 178.81(19) ?
    C4 C5 C6 C1 . . . . -0.7(4) ?
    C3 C4 C7 N1 . . . . -126.1(2) ?
    C5 C4 C7 N1 . . . . 53.2(3) ?
    C3 C4 C7 C8 . . . . 112.2(2) ?
    C5 C4 C7 C8 . . . . -68.5(3) ?
    N1 C9 C10 C11 . . . . 116.7(2) ?
    N1 C9 C10 C15 . . . . -64.5(3) ?
    C15 C10 C11 C12 . . . . 0.1(3) ?
    C9 C10 C11 C12 . . . . 178.9(2) ?
    C10 C11 C12 C13 . . . . -1.0(4) ?
    C11 C12 C13 O1 . . . . -177.9(2) ?
    C11 C12 C13 C14 . . . . 1.4(4) ?
    O1 C13 C14 C15 . . . . 178.5(2) ?
    C12 C13 C14 C15 . . . . -0.8(4) ?
    C11 C10 C15 C14 . . . . 0.5(3) ?
    C9 C10 C15 C14 . . . . -178.2(2) ?
    C13 C14 C15 C10 . . . . -0.2(4) ?
    C10 C9 N1 C7 . . . . -160.10(19) ?
    C4 C7 N1 C9 . . . . 71.1(2) ?
    C8 C7 N1 C9 . . . . -165.5(2) ?
loop_
    _geom_hbond_atom_site_label_D
    _geom_hbond_atom_site_label_H
    _geom_hbond_atom_site_label_A
    _geom_hbond_site_symmetry_A
    _geom_hbond_distance_DH
    _geom_hbond_distance_HA
    _geom_hbond_distance_DA
    _geom_hbond_angle_DHA
    O1 H1A N1 2_745 0.82 2.05 2.794(2) 150.4
    N1 H1 O1 4_565 0.75(2) 2.40(2) 3.144(3) 168(2)
_iucr_refine_instructions_details
;
TITL KG028_0m in P2(1)/c
CELL 0.71073  12.1753   8.1939  14.0326  90.000  93.333  90.000
ZERR    4.00   0.0010   0.0007   0.0011   0.000   0.001   0.000
LATT 1
SYMM -X, 0.5+Y, 0.5-Z
SFAC C  H  N  O  Br
UNIT 60  64  4  4  4
L.S. 40
ACTA
BOND
FMAP 2
PLAN 5
EQIV $1 -x+2, y-1/2, -z+1/2
HTAB O1 N1_$1
EQIV $2 x, -y+1/2, z-1/2
HTAB N1 O1_$2
CONF
SIZE 0.140 0.160 0.200
WGHT   0.031000   0.000000
FVAR 0.169410
TEMP 23
MOLE 1
Br1    5   0.506134   1.106830   0.223055  11.000000   0.073550 =
           0.070510   0.089090  -0.022410   0.028580   0.000630
C1     1   0.573885   0.955211   0.143036  11.000000   0.055130 =
           0.041680   0.052230   0.001020   0.012290   0.000960
C2     1   0.511752   0.854456   0.083290  11.000000   0.043510 =
           0.057690   0.063750  -0.000700   0.007870  -0.000600
AFIX 43
H2     2   0.435396   0.861647   0.080074  11.000000  -1.200000
AFIX 0
C3     1   0.564052   0.741857   0.027789  11.000000   0.046700 =
           0.048720   0.051160  -0.001770  -0.002860  -0.004910
AFIX 43
H3     2   0.521989   0.672822  -0.012279  11.000000  -1.200000
AFIX 0
C4     1   0.677428   0.730076   0.030774  11.000000   0.047250 =
           0.041160   0.041100   0.004200  -0.000600   0.002690
C5     1   0.737841   0.836317   0.090599  11.000000   0.042100 =
           0.056580   0.076320  -0.013270  -0.001190   0.002010
AFIX 43
H5     2   0.814277   0.832151   0.092721  11.000000  -1.200000
AFIX 0
C6     1   0.686873   0.947524   0.146748  11.000000   0.055580 =
           0.049610   0.066480  -0.010690  -0.001380  -0.002680
AFIX 43
H6     2   0.728516   1.016953   0.186898  11.000000  -1.200000
AFIX 0
C7     1   0.735057   0.604611  -0.028102  11.000000   0.050600 =
           0.048890   0.042720   0.000890  -0.003990   0.002530
AFIX 13
H7     2   0.679556   0.530952  -0.057665  11.000000  -1.200000
AFIX 0
C8     1   0.798212   0.682240  -0.106232  11.000000   0.077110 =
           0.074940   0.050980   0.007360   0.009390   0.013150
AFIX 137
H8A    2   0.851912   0.756536  -0.078329  11.000000  -1.500000
H8B    2   0.748131   0.740564  -0.149238  11.000000  -1.500000
H8C    2   0.834608   0.598804  -0.140628  11.000000  -1.500000
AFIX 0
C9     1   0.751561   0.397246   0.097422  11.000000   0.042990 =
           0.053880   0.062550   0.008510  -0.000800  -0.002810
AFIX 23
H9A    2   0.727341   0.302396   0.060553  11.000000  -1.200000
H9B    2   0.686582   0.452733   0.117823  11.000000  -1.200000
AFIX 0
C10    1   0.819883   0.341451   0.184293  11.000000   0.039930 =
           0.039370   0.050600   0.008350   0.003480  -0.001730
C11    1   0.789265   0.382941   0.274478  11.000000   0.047500 =
           0.049260   0.064140   0.005530   0.010820   0.012320
AFIX 43
H11    2   0.727014   0.447036   0.280514  11.000000  -1.200000
AFIX 0
C12    1   0.848407   0.331958   0.355471  11.000000   0.060460 =
           0.062320   0.048870   0.003650   0.015300   0.011360
AFIX 43
H12    2   0.826592   0.363132   0.415230  11.000000  -1.200000
AFIX 0
C13    1   0.940306   0.234384   0.348316  11.000000   0.043310 =
           0.047910   0.048340   0.011220   0.007010   0.000070
C14    1   0.972704   0.192345   0.259151  11.000000   0.043510 =
           0.058390   0.052380   0.007810   0.010740   0.009900
AFIX 43
H14    2   1.034839   0.127927   0.253298  11.000000  -1.200000
AFIX 0
C15    1   0.912976   0.245789   0.178404  11.000000   0.047730 =
           0.062270   0.046220   0.000940   0.009120   0.005030
AFIX 43
H15    2   0.935863   0.216795   0.118627  11.000000  -1.200000
AFIX 0
N1     3   0.811414   0.507697   0.035860  11.000000   0.043190 =
           0.047020   0.044830   0.001970   0.004410   0.006130
O1     4   0.993394   0.183542   0.431531  11.000000   0.055940 =
           0.079640   0.050140   0.016670   0.008390   0.014510
AFIX 83
H1A    2   1.048836   0.132511   0.419475  11.000000  -1.500000
AFIX 0
H1     2   0.847501   0.455811   0.006444  11.000000   0.032840
HKLF 4
END
Q1     1   0.536200   1.051000   0.281700  11.000000   0.050000 0.250000
Q2     1   0.674700   0.541000  -0.104300  11.000000   0.050000 0.220000
Q3     1   0.537300   1.027300   0.177000  11.000000   0.050000 0.200000
Q4     1   0.489800   1.048700   0.166600  11.000000   0.050000 0.180000
Q5     1   0.964600   0.241500   0.305300  11.000000   0.050000 0.170000
HKLF 4
REM  KG028_0m in P2(1)/c
REM R1=  0.0312 for   2119 Fo > 4sig(Fo)  and  0.0580 for all   3094 data
REM    168 parameters refined using      0 restraints
;
data_global
_journal_date_recd_electronic     2011-06-04
_journal_date_accepted     2011-07-14
_journal_name_full     'Acta Crystallographica, Section E'
_journal_year     2011
_journal_volume     67
_journal_issue      8
_journal_page_first     o2110
_journal_page_last     o2110
_journal_paper_category     QO
_journal_coeditor_code     FY2015
_publ_contact_author_name     'Karilys Gonzalez Nieves'
_publ_contact_author_address
;
Department of Chemistry
University of Puerto Rico
San Juan, PR 00931
;
_publ_contact_author_email     'karilysgn@yahoo.com'
_publ_contact_author_fax     '787-756-8242'
_publ_contact_author_phone     '787-764-0000 x7665'
_publ_section_title
;
4-{[1-(4-Bromophenyl)ethyl]aminomethyl}phenol
;
loop_
    _publ_author_name
    _publ_author_footnote
    _publ_author_address
    'Gonzalez Nieves, Karilys' .
;
Department of Chemistry
University of Puerto Rico
San Juan, PR 00931
Puerto Rico
;
