# Supplementary material for: 4-{[1-(4-Bromo­phen­yl)eth­yl]amino­meth­yl}phenol
Source: Acta Crystallogr Sect E Struct Rep Online. 2011 Jul 23;67(Pt 8):o2110. doi: 10.1107/S1600536811028339 (PMC3213552; doi:10.1107/S1600536811028339)
Supplement: Supplementary file 3 [file e-67-o2110-Isup3.hkl]

# 
# h,k,l, Fc-squared, Fo-squared, sigma(Fo-squared) and status flag 
# 
data_I
_shelx_title ' KG028_0m in P2(1)/c' 
_shelx_refln_list_code          4 
_shelx_F_calc_maximum      186.66 
_exptl_crystal_F_000       624.00 
_reflns_d_resolution_high  0.7781 
 
loop_ 
 _symmetry_equiv_pos_as_xyz 
 'x, y, z' 
 '-x, y+1/2, -z+1/2' 
 '-x, -y, -z' 
 'x, -y-1/2, z-1/2' 
 
_cell_length_a    12.1753 
_cell_length_b     8.1939 
_cell_length_c    14.0326 
_cell_angle_alpha  90.000 
_cell_angle_beta   93.333 
_cell_angle_gamma  90.000 
 
_shelx_F_squared_multiplier     1.000 
 
loop_ 
 _refln_index_h 
 _refln_index_k 
 _refln_index_l 
 _refln_F_squared_calc 
 _refln_F_squared_meas 
 _refln_F_squared_sigma 
 _refln_observed_status 
   2   0   0     5294.15     5444.64     57.06 o 
   3   0   0    17908.23    17733.97    183.34 o 
   4   0   0    31705.53    31607.75    326.98 o 
   5   0   0     3184.54     3262.56     35.08 o 
   6   0   0     7154.28     7194.76     75.73 o 
   7   0   0     2071.86     1965.61     22.54 o 
   8   0   0      677.76      598.17      9.56 o 
   9   0   0     1433.09     1385.65     20.61 o 
  10   0   0     1039.99     1067.40     19.33 o 
  11   0   0      252.57      265.54     21.59 o 
  12   0   0      881.62      795.93     20.04 o 
  13   0   0      327.37      311.30     15.07 o 
  14   0   0       44.28       67.15     10.36 o 
  15   0   0       13.20       26.18     10.43 o 
   1   1   0       33.09       24.42      0.84 o 
   2   1   0     9173.94     9624.03     75.10 o 
   3   1   0     2180.82     2353.42     23.81 o 
   4   1   0      122.03      113.09      2.73 o 
   5   1   0       94.22      106.34      3.11 o 
   6   1   0      667.91      783.56      7.30 o 
   7   1   0      153.41      164.61      4.37 o 
   8   1   0        2.65        4.87      2.50 o 
   9   1   0      132.74      130.62      5.71 o 
  10   1   0      116.59      105.50      5.22 o 
  11   1   0       56.70       56.95      4.91 o 
  12   1   0       37.07       34.21      7.38 o 
  13   1   0       20.46       19.85      6.11 o 
  14   1   0        9.83        6.83      6.66 o 
  15   1   0       22.86       23.75      8.21 o 
   0   2   0     2968.06     2877.13     35.23 o 
   1   2   0     6795.06     7129.80     52.47 o 
   2   2   0     1241.26     1260.90     12.01 o 
   3   2   0     1581.32     1657.09     13.95 o 
   4   2   0       47.20       44.67      2.21 o 
   5   2   0      188.96      214.18      4.60 o 
   6   2   0      141.49      151.73      5.56 o 
   7   2   0       91.64       88.70      4.52 o 
   8   2   0       66.21       69.72      3.30 o 
   9   2   0      104.61      102.33      4.84 o 
  10   2   0       94.01       91.89      4.90 o 
  11   2   0       39.01       31.90      4.98 o 
  12   2   0        1.81       -0.23      5.20 o 
  13   2   0       36.86       41.60      6.60 o 
  14   2   0        0.23        4.23      6.66 o 
  15   2   0        1.69        0.91      7.34 o 
   1   3   0       90.85       92.18      2.65 o 
   2   3   0      430.97      445.93      4.61 o 
   3   3   0      486.50      461.72      5.65 o 
   4   3   0     2000.59     2088.45     17.76 o 
   5   3   0        4.85        5.60      1.98 o 
   6   3   0      117.21      135.32      4.48 o 
   7   3   0      130.80      131.09      4.95 o 
   8   3   0      327.51      327.40      6.39 o 
   9   3   0      125.16      123.03      9.53 o 
  10   3   0        3.46       11.67      4.16 o 
  11   3   0       44.89       29.56      4.83 o 
  12   3   0       24.47       23.51      5.73 o 
  13   3   0        8.24        3.78      7.29 o 
  14   3   0        7.55       -4.80      7.14 o 
   0   4   0     3891.15     3770.79     47.23 o 
   1   4   0     4684.11     4632.01     40.59 o 
   2   4   0     1431.67     1343.50     12.26 o 
   3   4   0     5954.70     6127.87     46.01 o 
   4   4   0     6492.84     6457.23     48.53 o 
   5   4   0     1652.11     1638.86     14.98 o 
   6   4   0     1663.22     1634.27     15.19 o 
   7   4   0     1151.41     1165.89     12.08 o 
   8   4   0     2785.47     2762.12     26.38 o 
   9   4   0      839.55      868.40     11.68 o 
  10   4   0      190.76      211.06      8.63 o 
  11   4   0      178.85      193.25      8.80 o 
  12   4   0       79.87       97.67      7.09 o 
  13   4   0       82.72      100.27      8.34 o 
  14   4   0       16.82       27.31      8.10 o 
   1   5   0      329.84      371.48      9.36 o 
   2   5   0      232.09      251.74      5.17 o 
   3   5   0       17.55       15.84      2.69 o 
   4   5   0      431.17      417.80      7.22 o 
   5   5   0      139.17      144.07      5.86 o 
   6   5   0       31.80       37.04      3.96 o 
   7   5   0      348.10      329.59      9.93 o 
   8   5   0       31.34       20.44      5.02 o 
   9   5   0       36.97       32.51      5.59 o 
  10   5   0      150.35      137.07      9.46 o 
  11   5   0        0.12       -6.23      6.23 o 
  12   5   0        3.44        1.44      6.82 o 
  13   5   0        1.42        4.48      8.18 o 
   0   6   0      386.89      374.38     10.70 o 
   1   6   0     1284.92     1318.85     14.51 o 
   2   6   0      744.37      756.72     10.29 o 
   3   6   0       53.27       51.78      4.17 o 
   4   6   0      216.66      216.60      7.57 o 
   5   6   0     1231.63     1210.49     15.56 o 
   6   6   0       16.36       13.40      4.89 o 
   7   6   0      224.58      213.55      8.35 o 
   8   6   0       35.15       37.26      5.83 o 
   9   6   0        9.03       10.37      6.02 o 
  10   6   0        7.82        6.86      6.35 o 
  11   6   0       81.69       89.06      9.73 o 
  12   6   0       22.08       17.59      7.51 o 
   1   7   0       52.15       60.42      5.16 o 
   2   7   0        0.07       -0.79      4.45 o 
   3   7   0        0.60       -4.33      5.21 o 
   4   7   0       16.29       14.24      5.26 o 
   5   7   0      112.84      118.56     11.32 o 
   6   7   0        0.49       -0.02      6.18 o 
   7   7   0        3.08        0.03      6.54 o 
   8   7   0      139.95      102.54      8.18 o 
   9   7   0        5.76        6.60      7.44 o 
  10   7   0       21.20        5.41      8.20 o 
  11   7   0        5.56       -2.73      8.29 o 
   0   8   0      279.26      279.70     12.24 o 
   1   8   0      180.27      185.32     10.99 o 
   2   8   0       69.00       80.56      6.91 o 
   3   8   0      290.93      299.96     10.84 o 
   4   8   0       99.19       80.01      7.69 o 
   5   8   0      126.36      134.38      9.45 o 
   6   8   0        4.12       11.74      7.28 o 
   7   8   0      197.48      186.56     11.41 o 
   8   8   0        5.56        0.27      8.02 o 
   9   8   0       16.71       22.06     10.86 o 
  10   8   0        9.51       23.65     14.46 o 
   1   9   0        0.51        8.76      8.04 o 
   2   9   0       34.65       36.95      7.34 o 
   3   9   0        3.42        8.63      7.91 o 
   4   9   0        6.49       -7.82      7.82 o 
   5   9   0        3.36       12.56     11.47 o 
   6   9   0        7.70        2.93      8.42 o 
   7   9   0        9.75        1.10      8.82 o 
   8   9   0        2.72        8.45     11.32 o 
   0  10   0        8.66       -8.28     12.71 o 
   1  10   0        9.43        1.34      8.23 o 
   2  10   0        9.83        2.04      8.95 o 
   3  10   0       30.08       43.81      9.37 o 
   4  10   0       89.00       66.74      9.85 o 
 -15   1   1       57.07       70.92     11.62 o 
 -14   1   1       75.16       82.64      7.61 o 
 -13   1   1       34.69       29.80      6.33 o 
 -12   1   1       61.08       54.67      6.03 o 
 -11   1   1      408.77      378.68      8.98 o 
 -10   1   1       49.47       50.94      4.42 o 
  -9   1   1      199.68      217.27      5.65 o 
  -8   1   1      163.11      161.26      4.73 o 
  -7   1   1      323.76      300.41      4.55 o 
  -6   1   1      829.67      893.54      8.12 o 
  -5   1   1     3575.93     3730.86     28.20 o 
  -4   1   1      336.68      363.12      3.86 o 
  -3   1   1     1830.32     1971.45     15.05 o 
  -2   1   1    10367.78    10913.46     79.84 o 
  -1   1   1     3219.46     3366.49     27.93 o 
   0   1   1      398.90      432.98      4.92 o 
   1   1   1     4365.73     4284.38     33.63 o 
   2   1   1       61.90       49.81      1.32 o 
   3   1   1      390.89      412.37      4.44 o 
   4   1   1       28.28       30.62      1.47 o 
   5   1   1      106.87       77.46      2.46 o 
   6   1   1      460.80      514.06      6.07 o 
   7   1   1       91.00      114.21      3.46 o 
   8   1   1        0.30        2.92      2.48 o 
   9   1   1       29.84       29.02      3.18 o 
  10   1   1        0.53        0.56      3.57 o 
  11   1   1       19.61       15.82      4.21 o 
  12   1   1       21.70       16.97      5.06 o 
  13   1   1       39.99       28.46      6.33 o 
  14   1   1        2.21        6.91      6.61 o 
  15   1   1        0.23        7.05      7.32 o 
 -15   2   1       23.14        6.33      7.50 o 
 -14   2   1       42.46       58.04      7.59 o 
 -13   2   1      188.94      185.54     14.43 o 
 -12   2   1      116.48      130.52      7.22 o 
 -11   2   1      326.45      338.09      8.93 o 
 -10   2   1      533.55      540.47      9.01 o 
  -9   2   1     1132.00     1127.98     13.01 o 
  -8   2   1     1893.30     1907.96     17.26 o 
  -7   2   1     1846.52     1901.52     16.87 o 
  -6   2   1     3630.76     3433.48     28.29 o 
  -5   2   1     7852.20     7929.90     62.79 o 
  -4   2   1     4537.21     4441.93     35.60 o 
  -3   2   1     1277.71     1297.20     10.46 o 
  -2   2   1    33690.18    33113.02    242.04 o 
  -1   2   1     6403.53     6367.83     61.86 o 
   0   2   1     1032.74      969.08      9.07 o 
   1   2   1     6620.56     6480.27     51.07 o 
   2   2   1    24571.64    24652.94    209.92 o 
   3   2   1     1684.53     1622.04     12.76 o 
   4   2   1     6569.94     6514.35     51.66 o 
   5   2   1     3470.02     3460.59     28.29 o 
   6   2   1     3258.28     3208.72     26.58 o 
   7   2   1     2062.98     1983.64     17.52 o 
   8   2   1     2022.30     2043.44     18.26 o 
   9   2   1      487.02      523.27      9.57 o 
  10   2   1      509.36      497.87      9.31 o 
  11   2   1      336.33      351.66      9.10 o 
  12   2   1      105.47      113.54      6.94 o 
  13   2   1        9.83        5.17      5.76 o 
  14   2   1       47.90       56.46      8.10 o 
  15   2   1       44.47       46.27      7.92 o 
 -15   3   1        7.63       14.63     17.42 o 
 -14   3   1       14.99       24.42      7.41 o 
 -13   3   1       66.52       60.37      7.29 o 
 -12   3   1        0.49       -5.47      5.47 o 
 -11   3   1      117.87      122.80      6.80 o 
 -10   3   1       31.10       34.18      4.45 o 
  -9   3   1      803.34      815.34     11.01 o 
  -8   3   1       93.62      100.29      4.77 o 
  -7   3   1      317.16      294.74      5.79 o 
  -6   3   1       39.00       51.22      2.69 o 
  -5   3   1     1661.22     1754.84     15.47 o 
  -4   3   1      362.60      400.75      4.73 o 
  -3   3   1     2661.87     2848.14     21.91 o 
  -2   3   1       22.52       30.41      1.81 o 
  -1   3   1       21.52       20.08      1.26 o 
   0   3   1        0.99        2.18      1.29 o 
   1   3   1     1139.68     1155.19     10.30 o 
   2   3   1       66.88       64.49      2.76 o 
   3   3   1     1625.97     1637.65     13.19 o 
   4   3   1      101.15      114.90      3.03 o 
   5   3   1       34.82       47.98      2.43 o 
   6   3   1       95.17       85.67      3.95 o 
   7   3   1       80.74       78.09      3.56 o 
   8   3   1        0.04        5.34      3.05 o 
   9   3   1        3.09        6.80      3.50 o 
  10   3   1       20.08       18.26      4.35 o 
  11   3   1       58.54       48.23      5.08 o 
  12   3   1        0.13        8.04      5.75 o 
  13   3   1        0.25       -5.57      6.07 o 
  14   3   1        9.82        3.47      7.28 o 
 -14   4   1        0.16       -8.46      8.46 o 
 -13   4   1        4.45        4.95      7.46 o 
 -12   4   1       94.90       77.63      6.92 o 
 -11   4   1        1.15       -3.83      5.49 o 
 -10   4   1        4.70       10.93      4.65 o 
  -9   4   1      139.07      143.55      6.88 o 
  -8   4   1      384.55      419.29      8.15 o 
  -7   4   1      668.66      691.13      9.65 o 
  -6   4   1      745.06      742.76      8.77 o 
  -5   4   1      191.77      199.76      4.97 o 
  -4   4   1      506.41      547.13      6.18 o 
  -3   4   1     4829.84     5030.98     38.07 o 
  -2   4   1      288.58      310.29      4.37 o 
  -1   4   1     1901.30     1915.43     16.48 o 
   0   4   1      263.06      281.99      5.09 o 
   1   4   1      715.69      745.94      8.31 o 
   2   4   1        9.83        7.55      2.73 o 
   3   4   1     2805.45     2899.83     24.29 o 
   4   4   1      110.88      129.45      7.97 o 
   5   4   1      889.87      885.17      9.42 o 
   6   4   1      370.49      381.12      9.25 o 
   7   4   1      316.87      321.21      6.59 o 
   8   4   1      113.55      102.73      6.87 o 
   9   4   1      610.72      579.26     10.53 o 
  10   4   1      231.67      220.39      8.54 o 
  11   4   1       17.61       12.37      5.74 o 
  12   4   1        1.35        1.60      5.99 o 
  13   4   1       26.79       18.26      7.52 o 
  14   4   1       20.67       23.68      8.05 o 
 -13   5   1       24.26        8.21     10.46 o 
 -12   5   1       32.72       28.78      6.98 o 
 -11   5   1       14.44       14.46      6.38 o 
 -10   5   1      514.61      492.35     11.08 o 
  -9   5   1        4.99        3.04      5.31 o 
  -8   5   1        3.70        2.51      4.77 o 
  -7   5   1      292.69      281.13     10.03 o 
  -6   5   1     1771.29     1753.90     19.90 o 
  -5   5   1      201.91      206.38      6.31 o 
  -4   5   1      238.80      225.41      6.00 o 
  -3   5   1      243.58      228.09      5.15 o 
  -2   5   1      748.91      800.83      9.74 o 
  -1   5   1       43.31       39.75      3.32 o 
   0   5   1      488.99      470.46      7.57 o 
   1   5   1       64.44       66.71      3.33 o 
   2   5   1      104.51      101.64      4.00 o 
   3   5   1        2.89       -3.33      3.33 o 
   4   5   1       30.54       33.58      3.41 o 
   5   5   1        0.12        3.80      3.35 o 
   6   5   1       36.33       38.09      4.01 o 
   7   5   1        1.37       -3.94      4.80 o 
   8   5   1      186.46      176.31     13.83 o 
   9   5   1       43.37       28.68      5.58 o 
  10   5   1        4.26        7.98      5.78 o 
  11   5   1        0.29        1.42      6.14 o 
  12   5   1       28.53       16.51      9.74 o 
  13   5   1        5.78       -7.56      7.79 o 
 -12   6   1       33.33       25.38     11.07 o 
 -11   6   1       50.66       42.51      8.40 o 
 -10   6   1       77.84       84.55      7.24 o 
  -9   6   1      112.63      109.47      7.01 o 
  -8   6   1      166.93      176.70      8.72 o 
  -7   6   1      160.60      164.13      8.86 o 
  -6   6   1      248.23      220.86      9.07 o 
  -5   6   1      523.92      521.94     11.19 o 
  -4   6   1      361.63      371.88     11.41 o 
  -3   6   1      477.04      456.64     11.03 o 
  -2   6   1      670.78      652.75      9.51 o 
  -1   6   1     1875.44     1903.27     19.20 o 
   0   6   1      449.30      414.80      7.77 o 
   1   6   1     1666.24     1626.56     17.35 o 
   2   6   1      875.06      855.22     10.17 o 
   3   6   1      754.70      747.45     10.58 o 
   4   6   1      174.52      176.85      8.21 o 
   5   6   1      904.39      894.60     11.63 o 
   6   6   1      391.39      401.88      8.46 o 
   7   6   1       54.36       58.71      5.52 o 
   8   6   1       29.22       25.69      5.56 o 
   9   6   1       99.45      107.64      8.02 o 
  10   6   1       58.56       68.89      7.06 o 
  11   6   1       44.16       60.64      7.42 o 
  12   6   1       30.63       37.02      7.76 o 
 -11   7   1        7.01       -8.35      8.35 o 
 -10   7   1        0.89        3.90      8.07 o 
  -9   7   1       15.68        1.79      8.85 o 
  -8   7   1       46.40       31.40      7.29 o 
  -7   7   1       23.93       18.53      6.81 o 
  -6   7   1       21.48       15.60      6.38 o 
  -5   7   1       69.13       63.26      6.71 o 
  -4   7   1       13.02        8.37      5.24 o 
  -3   7   1       27.47       19.77      5.20 o 
  -2   7   1      121.32      107.43      5.95 o 
  -1   7   1        4.68       11.87      4.57 o 
   0   7   1       51.92       54.95      4.98 o 
   1   7   1      153.73      160.40      7.16 o 
   2   7   1        0.42       -0.22      4.45 o 
   3   7   1        0.11        2.36      5.10 o 
   4   7   1       47.27       56.35      5.80 o 
   5   7   1       45.23       44.31      5.79 o 
   6   7   1       13.13        4.67      6.25 o 
   7   7   1       20.26       20.34      6.89 o 
   8   7   1       12.54        7.55      8.03 o 
   9   7   1        7.95        6.46      7.47 o 
  10   7   1        9.39        1.26      8.02 o 
  11   7   1       11.27        3.03      8.46 o 
 -10   8   1       27.00       23.13      9.94 o 
  -9   8   1       68.89       73.74      9.30 o 
  -8   8   1       21.88       34.70      8.59 o 
  -7   8   1       26.23       27.77      8.08 o 
  -6   8   1       64.30       54.90      8.71 o 
  -5   8   1       93.45       92.65      8.12 o 
  -4   8   1      149.77      141.58      9.55 o 
  -3   8   1      261.03      243.97      9.99 o 
  -2   8   1      102.62       97.14      7.14 o 
  -1   8   1       88.66       94.40      6.65 o 
   0   8   1      626.62      598.93     19.71 o 
   1   8   1      412.24      420.76     10.75 o 
   2   8   1      510.73      520.34     16.40 o 
   3   8   1      214.65      202.34     11.59 o 
   4   8   1       85.04       82.29      7.04 o 
   5   8   1      170.54      181.75     16.85 o 
   6   8   1      237.39      239.46     11.26 o 
   7   8   1       69.03       61.08      9.79 o 
   8   8   1        8.92        0.01      8.90 o 
   9   8   1       32.98       15.59      8.85 o 
  10   8   1       11.55       20.28     14.63 o 
  -7   9   1       33.67       27.08      9.30 o 
  -6   9   1       28.50       11.43      8.49 o 
  -5   9   1        5.79        5.56      8.60 o 
  -4   9   1        0.61       12.40      9.35 o 
  -3   9   1       59.93       42.97      8.18 o 
  -2   9   1       11.79       13.28      7.74 o 
  -1   9   1       14.16       -0.54      6.98 o 
   0   9   1       85.89       77.32      6.98 o 
   1   9   1        2.92       -6.82      6.82 o 
   2   9   1      125.62      110.95      8.06 o 
   3   9   1        0.44        3.82      7.16 o 
   4   9   1        2.40       -0.19      7.88 o 
   5   9   1        0.38        1.75      8.18 o 
   6   9   1        2.62        5.31      8.47 o 
   7   9   1        0.65       -8.58      8.58 o 
   8   9   1        6.20      -14.98     14.98 o 
  -4  10   1        2.70       -0.29      9.25 o 
  -3  10   1       23.82       20.75      9.15 o 
  -2  10   1        0.22       -8.68      8.68 o 
  -1  10   1        1.65       -7.18      8.70 o 
   0  10   1       24.22       24.65      9.44 o 
   1  10   1       22.21       13.72     10.07 o 
   2  10   1       14.42        9.37      8.26 o 
   3  10   1        3.78       -0.77      8.80 o 
   4  10   1        0.24       -0.43      9.07 o 
 -15   0   2      152.09      215.70     16.47 o 
 -14   0   2       56.89      109.76     11.30 o 
 -13   0   2       24.40       23.90      9.12 o 
 -12   0   2      125.62      136.54     30.14 o 
 -11   0   2      897.39      921.06     46.86 o 
 -10   0   2      553.41      506.89     14.97 o 
  -9   0   2     2116.61     2172.19     29.39 o 
  -8   0   2      724.44      644.60     10.00 o 
  -7   0   2     5554.06     5367.42     57.36 o 
  -6   0   2      789.42      673.99     22.47 o 
  -5   0   2     2448.35     2284.45     25.06 o 
  -4   0   2     4429.49     4280.50     45.22 o 
  -3   0   2    12124.79    12343.67    127.77 o 
  -2   0   2     5798.02     5772.67     60.14 o 
  -1   0   2      165.36      175.55      2.66 o 
   0   0   2     4714.78     4634.87    121.03 o 
   1   0   2    12002.39    11765.78    164.61 o 
   2   0   2    34843.22    33035.57    522.36 o 
   3   0   2     8056.63     8085.33     84.44 o 
   4   0   2     2994.49     3086.45     44.41 o 
   5   0   2     7782.36     7578.79     79.47 o 
   6   0   2     6052.94     6246.56     66.11 o 
   7   0   2     4024.34     4049.07     49.64 o 
   8   0   2     1684.80     1677.38     20.17 o 
   9   0   2      742.96      766.51     13.95 o 
  10   0   2      898.97      931.48     16.34 o 
  11   0   2      385.41      391.06     11.45 o 
  12   0   2        7.52        9.97      6.49 o 
  13   0   2      315.50      289.20     20.21 o 
  14   0   2       73.60       60.96     10.25 o 
  15   0   2       23.29       39.72     18.12 o 
 -15   1   2       36.20       31.99      7.79 o 
 -14   1   2        1.90        1.67      6.68 o 
 -13   1   2      105.68      107.33      7.44 o 
 -12   1   2       12.21       13.79      8.90 o 
 -11   1   2        8.19       10.76      5.02 o 
 -10   1   2      303.50      291.95     11.22 o 
  -9   1   2      104.74       99.67      5.17 o 
  -8   1   2      314.91      314.33      5.63 o 
  -7   1   2     3034.47     3248.85     25.25 o 
  -6   1   2       27.66       32.06      1.80 o 
  -5   1   2     1853.73     1946.16     15.33 o 
  -4   1   2      183.62      213.78      2.91 o 
  -3   1   2     4623.85     4741.54     37.73 o 
  -2   1   2     1132.68     1080.61      9.28 o 
  -1   1   2     9600.99     9892.95     83.91 o 
   0   1   2      552.17      610.66      5.51 o 
   1   1   2     3463.42     3510.64     27.85 o 
   2   1   2      507.71      519.85      4.81 o 
   3   1   2      929.76      863.67      7.28 o 
   4   1   2       57.84       78.78      2.32 o 
   5   1   2      156.53      192.04      3.22 o 
   6   1   2      132.59      160.31      3.87 o 
   7   1   2       14.22       15.89      1.92 o 
   8   1   2       16.99       17.29      2.74 o 
   9   1   2       11.37       10.48      3.04 o 
  10   1   2       19.22       25.39      4.15 o 
  11   1   2       35.16       31.55      4.33 o 
  12   1   2        2.41        8.07      4.91 o 
  13   1   2        5.56        3.74      5.88 o 
  14   1   2       35.22       16.73      6.76 o 
  15   1   2        1.89        6.50     12.54 o 
 -15   2   2        4.77        9.77     10.16 o 
 -14   2   2       10.25        5.44      7.01 o 
 -13   2   2       15.02        3.56      6.35 o 
 -12   2   2        4.12        0.66      5.70 o 
 -11   2   2      108.16       93.80      6.54 o 
 -10   2   2      104.57      110.61      6.10 o 
  -9   2   2        9.60       13.11      3.77 o 
  -8   2   2      379.07      396.78      7.22 o 
  -7   2   2      275.32      282.25      5.24 o 
  -6   2   2      626.62      666.94      7.40 o 
  -5   2   2      486.86      504.03      5.34 o 
  -4   2   2      212.60      225.55      3.57 o 
  -3   2   2       11.46       24.08      1.49 o 
  -2   2   2     1233.74     1278.14     10.23 o 
  -1   2   2     2348.19     2563.41     23.51 o 
   0   2   2      742.34      821.21      7.90 o 
   1   2   2     9802.79     9975.91     78.29 o 
   2   2   2      632.02      620.46      5.55 o 
   3   2   2        3.20        7.43      1.13 o 
   4   2   2     1158.33     1262.10     10.40 o 
   5   2   2      573.13      618.57      8.73 o 
   6   2   2       13.70       15.47      2.11 o 
   7   2   2       58.94       46.10      2.77 o 
   8   2   2        4.04        2.12      3.19 o 
   9   2   2       84.35       79.53      4.69 o 
  10   2   2        0.97        0.72      3.56 o 
  11   2   2       71.10       72.42      5.41 o 
  12   2   2       67.00       59.61      5.78 o 
  13   2   2       10.42        8.66      5.65 o 
  14   2   2       29.32       22.64      6.33 o 
  15   2   2        0.14        1.05     17.07 o 
 -14   3   2       74.85       60.26      7.96 o 
 -13   3   2       29.12       31.73      7.07 o 
 -12   3   2       99.50       92.95      6.62 o 
 -11   3   2      317.75      311.54      8.53 o 
 -10   3   2      172.72      187.01     10.91 o 
  -9   3   2      665.45      653.31      9.85 o 
  -8   3   2      713.44      737.28     10.05 o 
  -7   3   2      184.28      192.11      6.13 o 
  -6   3   2      345.47      361.31      5.73 o 
  -5   3   2      466.43      450.21      5.29 o 
  -4   3   2     3089.05     3356.12     25.75 o 
  -3   3   2      319.71      378.94      4.52 o 
  -2   3   2      263.30      222.37      3.38 o 
  -1   3   2      121.37      113.03      2.68 o 
   0   3   2      461.41      480.53      5.33 o 
   1   3   2      178.84      181.07      3.44 o 
   2   3   2      494.38      470.84      5.39 o 
   3   3   2     1132.83     1161.86     10.54 o 
   4   3   2      135.15      139.57      5.19 o 
   5   3   2       11.98       10.73      2.47 o 
   6   3   2       41.58       35.59      2.67 o 
   7   3   2       89.92       94.34      3.99 o 
   8   3   2       54.66       53.31      3.55 o 
   9   3   2        3.44        5.72      3.55 o 
  10   3   2      382.80      359.19      7.70 o 
  11   3   2       46.75       46.02      5.50 o 
  12   3   2        0.32       -5.44      5.44 o 
  13   3   2        0.08       -2.81      6.65 o 
  14   3   2       51.12       56.93     17.28 o 
 -14   4   2        0.47       12.72     10.88 o 
 -13   4   2       30.14       29.65      8.53 o 
 -12   4   2        2.09        7.17      6.27 o 
 -11   4   2      201.77      210.02      8.69 o 
 -10   4   2      145.49      163.46      7.62 o 
  -9   4   2        5.56        5.62      4.36 o 
  -8   4   2       51.79       46.68      4.19 o 
  -7   4   2     1059.14     1066.14     12.54 o 
  -6   4   2     3021.83     3050.29     28.23 o 
  -5   4   2      115.10       97.97      4.71 o 
  -4   4   2     1731.44     1592.41     13.44 o 
  -3   4   2     5537.00     5500.92     41.50 o 
  -2   4   2     1963.70     1872.73     15.18 o 
  -1   4   2     4731.81     4675.81     35.31 o 
   0   4   2     5183.51     5100.48     44.48 o 
   1   4   2     2929.14     2901.24     24.19 o 
   2   4   2     1620.90     1537.22     13.81 o 
   3   4   2     3080.99     2933.66     24.62 o 
   4   4   2      911.89      865.38      8.31 o 
   5   4   2      883.84      864.26      9.33 o 
   6   4   2     2153.94     2130.48     18.97 o 
   7   4   2      755.34      778.86     10.37 o 
   8   4   2       28.13       40.80      4.28 o 
   9   4   2      390.41      404.57      8.57 o 
  10   4   2      674.59      656.68     16.21 o 
  11   4   2      113.23      131.14      7.71 o 
  12   4   2       64.86       63.82      9.10 o 
  13   4   2       78.90       93.34     12.02 o 
  14   4   2       52.24       63.17     10.76 o 
 -13   5   2       11.30       -5.42      8.22 o 
 -12   5   2        2.57        7.20      6.91 o 
 -11   5   2       77.11       76.42      7.03 o 
 -10   5   2       41.94       43.60      6.23 o 
  -9   5   2       28.99       21.80      6.67 o 
  -8   5   2      244.76      255.72      8.54 o 
  -7   5   2       15.30       13.07      4.52 o 
  -6   5   2        1.58        2.21      4.08 o 
  -5   5   2        9.92        9.50      3.75 o 
  -4   5   2      105.33       89.38      3.83 o 
  -3   5   2      102.88      122.36      4.26 o 
  -2   5   2       12.19       19.81      2.88 o 
  -1   5   2      351.19      338.52      6.06 o 
   0   5   2      121.66      121.51      4.42 o 
   1   5   2      166.99      152.28      4.62 o 
   2   5   2       53.87       47.19      3.07 o 
   3   5   2      127.74      128.81      4.82 o 
   4   5   2      112.43      129.77      6.18 o 
   5   5   2        6.53        8.64      3.42 o 
   6   5   2       23.92       28.03      3.95 o 
   7   5   2        6.21        8.88      4.05 o 
   8   5   2      205.85      198.09      7.56 o 
   9   5   2       34.89       28.74      5.56 o 
  10   5   2        6.46       -3.62      6.75 o 
  11   5   2        0.03        0.27      6.40 o 
  12   5   2        4.77        8.25      6.72 o 
  13   5   2        0.20       -5.57      8.02 o 
 -12   6   2        4.07        0.51      7.50 o 
 -11   6   2       14.40       22.80      7.18 o 
 -10   6   2      434.71      420.05     11.47 o 
  -9   6   2       97.19       99.09      7.06 o 
  -8   6   2      111.49      100.54      7.75 o 
  -7   6   2      528.04      541.42     12.25 o 
  -6   6   2      179.41      213.01      9.11 o 
  -5   6   2      374.13      361.51      9.88 o 
  -4   6   2      570.80      572.57     10.14 o 
  -3   6   2      481.51      494.36      8.45 o 
  -2   6   2      556.75      563.48      9.32 o 
  -1   6   2      252.17      258.74      6.30 o 
   0   6   2      594.06      586.44      9.06 o 
   1   6   2      320.42      314.11      7.26 o 
   2   6   2      744.51      746.77     10.26 o 
   3   6   2      904.38      917.21     12.82 o 
   4   6   2      379.97      376.99     15.54 o 
   5   6   2      163.10      154.42      9.37 o 
   6   6   2      398.84      402.02      8.64 o 
   7   6   2      323.74      325.00      8.56 o 
   8   6   2      183.91      160.56      8.63 o 
   9   6   2       84.94       67.55      6.64 o 
  10   6   2       25.36       18.55      6.59 o 
  11   6   2        5.45        1.00      6.83 o 
  12   6   2       21.95        2.01      8.30 o 
 -11   7   2        8.49       10.19      8.60 o 
 -10   7   2        7.39        2.65      8.07 o 
  -9   7   2        7.92        7.30      9.71 o 
  -8   7   2      351.71      330.13     15.69 o 
  -7   7   2        1.87       -7.85      7.85 o 
  -6   7   2      108.99      105.45     10.98 o 
  -5   7   2      323.01      306.11     11.82 o 
  -4   7   2      176.94      174.11      8.79 o 
  -3   7   2      101.72      105.01      7.86 o 
  -2   7   2      221.87      226.42      7.53 o 
  -1   7   2      267.44      264.20      7.94 o 
   0   7   2      407.96      399.28      8.63 o 
   1   7   2       12.96       11.16      4.63 o 
   2   7   2        0.70       -0.34      4.09 o 
   3   7   2        0.49       -1.92      5.06 o 
   4   7   2       82.88       80.84      5.98 o 
   5   7   2        1.93       -3.31      5.41 o 
   6   7   2       33.16       29.77      6.95 o 
   7   7   2       27.68       21.06      6.84 o 
   8   7   2       10.28        8.72      7.13 o 
   9   7   2       10.22        2.45      7.53 o 
  10   7   2        0.36        2.54      8.01 o 
  11   7   2        0.08       -8.22      8.22 o 
 -10   8   2       10.20       -1.74     14.98 o 
  -9   8   2        2.69        6.11      8.63 o 
  -8   8   2       24.62        3.12      9.35 o 
  -7   8   2       71.54       49.97     14.23 o 
  -6   8   2       28.45       32.93      8.80 o 
  -5   8   2       81.47       81.06      8.14 o 
  -4   8   2       15.27       23.46      7.08 o 
  -3   8   2       88.94       77.85      7.43 o 
  -2   8   2      212.16      206.25      9.40 o 
  -1   8   2       30.25       34.15      6.36 o 
   0   8   2       18.00       22.22      5.63 o 
   1   8   2       39.07       47.65      5.97 o 
   2   8   2       40.40       54.74      9.96 o 
   3   8   2       84.97       80.57      7.00 o 
   4   8   2      129.23      127.56      7.64 o 
   5   8   2       37.01       30.05      6.89 o 
   6   8   2       13.13       15.38      7.47 o 
   7   8   2       94.66       82.75      8.60 o 
   8   8   2       93.12       94.88      9.14 o 
   9   8   2       14.74        8.98      8.70 o 
  -7   9   2        0.07       -8.65      8.65 o 
  -6   9   2        6.13       12.84      8.63 o 
  -5   9   2        0.18      -11.82     11.82 o 
  -4   9   2        0.20       -1.08      7.96 o 
  -3   9   2        0.31       -2.58      7.92 o 
  -2   9   2        0.17       -4.52      7.62 o 
  -1   9   2        0.01       -2.70      6.87 o 
   0   9   2       19.68       19.98      6.54 o 
   1   9   2       42.80       41.30      6.74 o 
   2   9   2        0.63       -6.12      7.11 o 
   3   9   2        1.51       -2.15      7.32 o 
   4   9   2        9.87        3.39      7.33 o 
   5   9   2        0.02        1.99      8.20 o 
   6   9   2        0.94        9.07      8.42 o 
   7   9   2        0.46       -4.34     10.82 o 
  -4  10   2       52.08       46.17     21.39 o 
  -3  10   2       36.00       24.50      9.32 o 
  -2  10   2      158.02      125.54     10.24 o 
  -1  10   2      137.28      134.24     22.36 o 
   0  10   2       23.82       29.62     10.73 o 
   1  10   2       32.00       30.03      8.59 o 
   2  10   2       57.44       59.05      8.80 o 
   3  10   2       13.69       27.72      8.60 o 
   4  10   2       20.60       31.36      9.51 o 
 -15   1   3        2.67        0.24      7.54 o 
 -14   1   3       46.68       46.45      7.39 o 
 -13   1   3      178.76      156.09     10.06 o 
 -12   1   3      185.61      155.82     10.99 o 
 -11   1   3      182.96      166.78      8.70 o 
 -10   1   3      526.69      498.97     10.73 o 
  -9   1   3      601.63      565.24      8.53 o 
  -8   1   3      294.51      301.33      6.32 o 
  -7   1   3      385.18      361.18      5.02 o 
  -6   1   3     1122.96     1100.04      9.63 o 
  -5   1   3      891.30      893.39      8.63 o 
  -4   1   3     2108.72     2179.62     18.18 o 
  -3   1   3     2577.35     2638.71     21.52 o 
  -2   1   3       96.52      103.36      2.26 o 
  -1   1   3     1951.48     1886.39     14.85 o 
   0   1   3    12221.01    12072.96     94.01 o 
   1   1   3     4394.06     4480.95     35.50 o 
   2   1   3      490.73      522.12      5.00 o 
   3   1   3      375.84      344.57      3.69 o 
   4   1   3      556.58      495.60      5.00 o 
   5   1   3      578.03      587.56      5.91 o 
   6   1   3      267.09      258.22      4.17 o 
   7   1   3        8.52        6.06      2.04 o 
   8   1   3        0.33        2.67      2.56 o 
   9   1   3        0.39        1.12      3.01 o 
  10   1   3       21.13       19.72      3.88 o 
  11   1   3       22.93       17.93      4.25 o 
  12   1   3        3.12        3.67      4.60 o 
  13   1   3        0.22       -0.51      8.58 o 
  14   1   3        8.50        8.21     16.20 o 
  15   1   3        1.81       -7.56     13.17 o 
 -15   2   3        0.52       -3.41      7.46 o 
 -14   2   3       11.85       20.68      7.12 o 
 -13   2   3      284.17      287.49     12.32 o 
 -12   2   3      104.54      128.16     15.64 o 
 -11   2   3      163.83      188.60      8.77 o 
 -10   2   3      152.90      160.09      6.81 o 
  -9   2   3     1007.02     1009.59     14.62 o 
  -8   2   3     1329.70     1303.14     14.13 o 
  -7   2   3     1572.90     1534.38     15.61 o 
  -6   2   3     1545.17     1426.98     13.10 o 
  -5   2   3     7824.44     8052.07     64.12 o 
  -4   2   3     5649.83     5842.89     46.77 o 
  -3   2   3     6398.27     6137.55     53.04 o 
  -2   2   3     6574.54     6707.57     49.66 o 
  -1   2   3    16922.65    17048.84    129.84 o 
   0   2   3    18172.44    18279.00    133.63 o 
   1   2   3     7409.64     7364.93     54.35 o 
   2   2   3     1214.56     1229.07     10.68 o 
   3   2   3     8627.95     8613.82     63.60 o 
   4   2   3     8673.92     8770.27     64.90 o 
   5   2   3     4008.62     4035.66     30.72 o 
   6   2   3      838.83      837.23      8.82 o 
   7   2   3     1193.19     1160.55     11.54 o 
   8   2   3     2128.65     2154.06     19.32 o 
   9   2   3     1611.77     1621.35     15.66 o 
  10   2   3       58.43       69.36      4.87 o 
  11   2   3      453.90      464.68      9.17 o 
  12   2   3      370.23      379.36      9.94 o 
  13   2   3       72.93       81.11     10.08 o 
  14   2   3        0.94       12.03      9.91 o 
 -14   3   3        2.69       -1.77      7.46 o 
 -13   3   3        0.71        0.83      6.79 o 
 -12   3   3       96.29       97.56      7.34 o 
 -11   3   3       41.38       43.71      5.14 o 
 -10   3   3       28.30       25.48      4.93 o 
  -9   3   3      142.12      148.16      6.67 o 
  -8   3   3      581.23      556.09      8.89 o 
  -7   3   3       63.81       57.21      3.64 o 
  -6   3   3      644.33      631.83      8.55 o 
  -5   3   3      857.62      841.06      8.77 o 
  -4   3   3       26.95       24.52      1.80 o 
  -3   3   3     1217.25     1242.29     10.53 o 
  -2   3   3     2459.24     2522.98     19.57 o 
  -1   3   3        4.83        7.10      1.33 o 
   0   3   3       23.60       27.92      1.79 o 
   1   3   3     1888.78     1833.79     16.99 o 
   2   3   3      159.36      113.55      3.66 o 
   3   3   3      396.57      445.29      5.03 o 
   4   3   3     1040.73     1062.00      9.43 o 
   5   3   3      858.46      930.32      9.45 o 
   6   3   3       21.29       20.93      2.61 o 
   7   3   3        2.64        3.11      2.78 o 
   8   3   3      663.60      676.24      8.93 o 
   9   3   3        8.26       14.25      3.72 o 
  10   3   3       34.88       46.95      4.44 o 
  11   3   3       75.27       79.71      5.47 o 
  12   3   3        3.82        2.39      5.50 o 
  13   3   3        5.93       10.41     12.89 o 
  14   3   3       61.34       76.56     14.04 o 
 -14   4   3        3.03       -1.65      8.95 o 
 -13   4   3        1.76        4.01      8.10 o 
 -12   4   3       98.12       93.90      6.91 o 
 -11   4   3       18.26       19.35      5.28 o 
 -10   4   3       24.85       25.80      4.88 o 
  -9   4   3        3.56        2.60      4.20 o 
  -8   4   3       84.80      100.17      5.17 o 
  -7   4   3       13.48        3.00      4.32 o 
  -6   4   3      644.61      679.23      9.97 o 
  -5   4   3      412.57      417.40      7.07 o 
  -4   4   3      510.67      531.08      6.28 o 
  -3   4   3       27.87       35.82      2.17 o 
  -2   4   3     1730.52     1779.80     15.74 o 
  -1   4   3     1609.85     1686.49     16.12 o 
   0   4   3      684.01      672.55      7.41 o 
   1   4   3      294.46      315.84      5.13 o 
   2   4   3      734.83      691.17      7.68 o 
   3   4   3       49.32       38.32      2.86 o 
   4   4   3      331.74      305.99      5.32 o 
   5   4   3      302.10      301.62      6.30 o 
   6   4   3       74.21       65.73      3.88 o 
   7   4   3       71.23       70.08      4.26 o 
   8   4   3      182.00      173.93      6.95 o 
   9   4   3        5.13        3.67      4.35 o 
  10   4   3      113.27      102.31      7.41 o 
  11   4   3       26.80       19.61      5.81 o 
  12   4   3       48.65       14.10      8.79 o 
  13   4   3        1.32       19.37     16.90 o 
 -13   5   3       64.72       59.30      8.52 o 
 -12   5   3       59.20       64.13      7.52 o 
 -11   5   3       42.22       38.37      6.67 o 
 -10   5   3      198.76      190.80      9.22 o 
  -9   5   3      463.76      458.69     10.47 o 
  -8   5   3      458.03      501.53     10.30 o 
  -7   5   3      251.21      260.26      8.32 o 
  -6   5   3      395.70      386.90     13.05 o 
  -5   5   3      922.51      941.04     11.46 o 
  -4   5   3      896.46      926.73      9.34 o 
  -3   5   3      430.10      421.53      6.49 o 
  -2   5   3      785.50      800.64      8.95 o 
  -1   5   3      380.32      362.09      6.04 o 
   0   5   3      278.44      272.35      5.44 o 
   1   5   3      499.86      502.26      6.98 o 
   2   5   3      198.52      201.17      5.23 o 
   3   5   3      223.64      203.87      5.42 o 
   4   5   3      324.58      313.81      6.84 o 
   5   5   3       83.29       92.40      4.77 o 
   6   5   3        9.78       11.18      6.08 o 
   7   5   3      261.08      256.78      7.43 o 
   8   5   3       13.27       12.10      4.63 o 
   9   5   3        9.53       14.97      5.38 o 
  10   5   3        4.03       -5.77      5.77 o 
  11   5   3       23.09       33.29      6.62 o 
  12   5   3       19.05       16.85      8.97 o 
  13   5   3        0.01        2.08     13.88 o 
 -12   6   3       26.64       19.10      8.47 o 
 -11   6   3       16.47       31.07      7.97 o 
 -10   6   3       89.87      100.44      8.47 o 
  -9   6   3      240.55      243.89     10.83 o 
  -8   6   3      231.09      252.03     12.07 o 
  -7   6   3       15.72       26.65      9.00 o 
  -6   6   3      184.45      173.24      9.00 o 
  -5   6   3      469.46      475.88     15.99 o 
  -4   6   3      625.13      622.76     12.07 o 
  -3   6   3      153.89      146.12      6.28 o 
  -2   6   3      287.73      275.28      7.05 o 
  -1   6   3      398.17      378.91      8.44 o 
   0   6   3      646.21      626.81      9.41 o 
   1   6   3     1064.43     1052.92     12.53 o 
   2   6   3     1104.16     1087.04     13.22 o 
   3   6   3      768.16      776.07     12.87 o 
   4   6   3      471.34      455.58      8.65 o 
   5   6   3      604.80      604.28     10.57 o 
   6   6   3      235.81      249.51     10.15 o 
   7   6   3      332.31      336.05     10.86 o 
   8   6   3      321.21      350.56     15.19 o 
   9   6   3       32.00       36.83      6.37 o 
  10   6   3        3.42       -3.07      7.17 o 
  11   6   3       11.04       -2.22      6.99 o 
  12   6   3      110.20       94.51      9.85 o 
 -11   7   3        0.03        1.50      9.55 o 
 -10   7   3        0.36       -3.95      8.09 o 
  -9   7   3        0.04       -6.03      7.52 o 
  -8   7   3       11.39       11.75      8.20 o 
  -7   7   3       31.49       24.48      7.17 o 
  -6   7   3        0.16       -4.32      6.78 o 
  -5   7   3       16.83       17.01      6.28 o 
  -4   7   3       46.42       41.35      6.37 o 
  -3   7   3       83.81       73.46      6.65 o 
  -2   7   3        6.44        6.66      4.57 o 
  -1   7   3       26.31       32.57      4.86 o 
   0   7   3        0.20        0.95      4.65 o 
   1   7   3        0.22        8.07      4.72 o 
   2   7   3       50.54       53.57      4.69 o 
   3   7   3       31.70       30.42      5.48 o 
   4   7   3        4.25        8.23      5.39 o 
   5   7   3       17.53       19.38      5.69 o 
   6   7   3        0.20        1.39      5.74 o 
   7   7   3       31.68       30.92      6.47 o 
   8   7   3       21.71       23.03      7.37 o 
   9   7   3       58.79       59.81      8.27 o 
  10   7   3        4.49       -7.82      7.82 o 
  11   7   3        1.74       -2.25     11.97 o 
  -9   8   3       91.55      103.36      9.83 o 
  -8   8   3       56.67       48.19     11.26 o 
  -7   8   3       22.77       20.59      8.10 o 
  -6   8   3       89.83      104.57      8.73 o 
  -5   8   3       89.85       98.61      8.80 o 
  -4   8   3       27.28       26.18      7.22 o 
  -3   8   3      123.36      127.01      8.68 o 
  -2   8   3      144.44      148.31      9.28 o 
  -1   8   3       88.84       93.60      7.30 o 
   0   8   3       89.74       72.88      5.65 o 
   1   8   3       62.01       63.96      6.07 o 
   2   8   3      100.03       94.83      7.17 o 
   3   8   3      138.35      135.21     10.70 o 
   4   8   3      325.25      328.72     15.34 o 
   5   8   3       14.85        5.09      6.56 o 
   6   8   3       31.07       16.09      9.12 o 
   7   8   3       65.42       60.88     10.56 o 
   8   8   3       61.79       56.97      9.91 o 
   9   8   3        2.00       -1.03     10.46 o 
  -7   9   3       68.67       61.14     10.26 o 
  -6   9   3       88.92       55.67      9.20 o 
  -5   9   3       26.85       47.68     10.76 o 
  -4   9   3       75.23       73.76      9.08 o 
  -3   9   3       66.56       52.68      8.80 o 
  -2   9   3       13.86       16.41      8.06 o 
  -1   9   3      112.63      121.21      9.02 o 
   0   9   3       67.52       63.73      6.98 o 
   1   9   3        0.98        0.68     10.17 o 
   2   9   3        8.04       -1.08      7.14 o 
   3   9   3       72.22       76.35     10.28 o 
   4   9   3       17.64        9.74      7.66 o 
   5   9   3        1.68       10.71      8.37 o 
   6   9   3        9.63       -3.11      8.55 o 
   7   9   3        7.32        6.52     10.46 o 
  -4  10   3        0.05        9.41     19.16 o 
  -3  10   3        8.63        4.20      9.15 o 
  -2  10   3       27.96       22.24      9.36 o 
  -1  10   3       18.01       38.46     10.90 o 
   0  10   3        2.09      -10.22     10.22 o 
   1  10   3        0.39       -1.40      8.29 o 
   2  10   3       14.07       15.07      8.44 o 
   3  10   3        0.38        0.86      8.45 o 
   4  10   3        6.56       14.63     16.72 o 
 -15   0   4        1.86       11.62     11.12 o 
 -14   0   4       48.20       65.81     11.13 o 
 -13   0   4       56.58       51.65      9.88 o 
 -12   0   4       50.97       61.80     12.72 o 
 -11   0   4       30.84       35.76      7.70 o 
 -10   0   4      386.75      375.05     14.06 o 
  -9   0   4      497.67      506.18     14.72 o 
  -8   0   4      767.08      761.42     13.58 o 
  -7   0   4     1605.75     1641.62     19.49 o 
  -6   0   4     2475.14     2429.79     27.09 o 
  -5   0   4     2364.74     2239.73     24.91 o 
  -4   0   4     5822.52     5868.96     61.71 o 
  -3   0   4     1377.33     1285.61     14.60 o 
  -2   0   4     7369.03     7485.13     78.02 o 
  -1   0   4    10366.06     9840.78    105.10 o 
   0   0   4     2076.61     1985.02     29.30 o 
   1   0   4     4074.37     3886.29     80.96 o 
   2   0   4     5839.83     5901.33     75.75 o 
   3   0   4     5096.78     5055.96     83.55 o 
   4   0   4     3443.96     3524.83     37.76 o 
   5   0   4      718.85      633.22     14.09 o 
   6   0   4     3126.09     3153.04     34.66 o 
   7   0   4     1061.16     1083.37     15.04 o 
   8   0   4      587.82      595.68     14.65 o 
   9   0   4       66.12       80.97      9.25 o 
  10   0   4      577.83      596.24     13.06 o 
  11   0   4      179.68      175.96     13.74 o 
  12   0   4        2.20       16.76      9.73 o 
  13   0   4      192.48      160.98     25.26 o 
  14   0   4        1.08       -2.79     17.07 o 
  15   0   4       35.90       55.75     19.86 o 
 -15   1   4       88.36       85.68      8.66 o 
 -14   1   4       46.08       46.67      7.47 o 
 -13   1   4      106.72       90.78      7.46 o 
 -12   1   4      295.11      295.64     15.64 o 
 -11   1   4      365.23      343.82     10.08 o 
 -10   1   4      627.70      605.52     11.78 o 
  -9   1   4      283.72      276.94      7.59 o 
  -8   1   4      873.52      841.93     10.35 o 
  -7   1   4      596.23      572.49      7.19 o 
  -6   1   4     1191.80     1187.71     11.28 o 
  -5   1   4     1671.52     1705.28     14.94 o 
  -4   1   4     3998.32     4033.62     32.67 o 
  -3   1   4      147.40      144.39      3.56 o 
  -2   1   4     5555.67     5499.96     44.63 o 
  -1   1   4     1364.80     1304.42     10.33 o 
   0   1   4     7180.83     7220.82     56.00 o 
   1   1   4     1968.94     1900.83     14.61 o 
   2   1   4     4727.37     4533.78     43.92 o 
   3   1   4     1980.95     2058.81     22.45 o 
   4   1   4      300.04      264.31      3.66 o 
   5   1   4      288.81      271.83      4.02 o 
   6   1   4     1768.34     1770.19     16.43 o 
   7   1   4       10.33        9.89      2.25 o 
   8   1   4       44.66       51.67      3.24 o 
   9   1   4        4.29       -2.25      3.08 o 
  10   1   4      212.72      224.63      6.96 o 
  11   1   4      329.64      331.13     16.08 o 
  12   1   4      183.06      209.70     11.18 o 
  13   1   4        0.03       -7.52      7.52 o 
  14   1   4        1.12        7.49      9.74 o 
 -15   2   4        8.02       14.02      8.78 o 
 -14   2   4        3.10       -3.32      8.70 o 
 -13   2   4       30.85       44.41      7.14 o 
 -12   2   4       21.96       18.47      6.09 o 
 -11   2   4       10.41       12.87      5.53 o 
 -10   2   4      209.74      210.36      7.90 o 
  -9   2   4      242.68      236.92      6.92 o 
  -8   2   4      318.50      354.77      9.09 o 
  -7   2   4      585.18      588.77      8.42 o 
  -6   2   4       11.62       17.14      2.28 o 
  -5   2   4       12.08       21.65      2.06 o 
  -4   2   4     1167.07     1323.74     14.66 o 
  -3   2   4     2006.49     2197.21     18.48 o 
  -2   2   4     1760.95     1897.06     16.05 o 
  -1   2   4      663.83      714.70      6.42 o 
   0   2   4      473.24      476.79      4.76 o 
   1   2   4      334.89      334.45      4.48 o 
   2   2   4     1485.82     1623.05     13.78 o 
   3   2   4     2619.73     2798.64     21.50 o 
   4   2   4        8.09       22.45      1.92 o 
   5   2   4      304.57      295.05      4.70 o 
   6   2   4      606.01      598.21      6.61 o 
   7   2   4      683.42      722.87      8.58 o 
   8   2   4       20.40       11.95      3.27 o 
   9   2   4      590.34      563.73      9.65 o 
  10   2   4       11.29        9.84      4.41 o 
  11   2   4       84.11       70.81      8.00 o 
  12   2   4       30.78       18.73      7.43 o 
  13   2   4        0.15       -7.92      8.97 o 
  14   2   4       11.63        4.58     10.10 o 
 -14   3   4       61.93       62.79      8.47 o 
 -13   3   4       58.59       62.67      7.61 o 
 -12   3   4      179.65      171.24     13.33 o 
 -11   3   4      261.48      253.75      9.06 o 
 -10   3   4      169.66      182.29     10.15 o 
  -9   3   4      495.40      494.41      8.98 o 
  -8   3   4     1320.60     1362.14     15.14 o 
  -7   3   4     2805.64     2899.85     27.19 o 
  -6   3   4     2543.91     2698.20     25.19 o 
  -5   3   4     1235.14     1183.95     11.50 o 
  -4   3   4     1502.24     1528.67     13.87 o 
  -3   3   4     7094.21     7720.57     57.47 o 
  -2   3   4     4508.91     4675.57     35.26 o 
  -1   3   4     2271.92     2271.01     17.83 o 
   0   3   4       54.37       53.83      2.49 o 
   1   3   4      354.38      289.70      4.00 o 
   2   3   4     1194.87     1175.48     10.02 o 
   3   3   4      286.47      281.60      4.17 o 
   4   3   4      301.78      282.70      4.43 o 
   5   3   4      192.13      205.39      4.26 o 
   6   3   4      394.44      373.31      6.13 o 
   7   3   4       20.06       18.25      3.05 o 
   8   3   4        7.04       13.53      3.42 o 
   9   3   4      891.81      906.90     10.92 o 
  10   3   4       58.08       65.63      4.62 o 
  11   3   4       35.98       44.82      6.44 o 
  12   3   4       55.07       60.37     19.16 o 
  13   3   4       41.84       44.25     12.81 o 
  14   3   4        0.69       11.13     19.86 o 
 -14   4   4       10.25       29.40      9.46 o 
 -13   4   4       13.21       17.39      8.70 o 
 -12   4   4       28.80       29.95      6.38 o 
 -11   4   4       73.23       80.15      6.02 o 
 -10   4   4       92.60      108.86      6.18 o 
  -9   4   4      372.50      380.13      8.65 o 
  -8   4   4      374.86      364.82      8.20 o 
  -7   4   4       99.89      116.17      5.73 o 
  -6   4   4      291.40      309.30      7.26 o 
  -5   4   4     1179.63     1162.43     11.72 o 
  -4   4   4      592.55      572.84      6.64 o 
  -3   4   4      646.94      633.12      6.88 o 
  -2   4   4     1493.83     1427.94     12.24 o 
  -1   4   4      607.68      579.81      6.32 o 
   0   4   4      973.42      956.86      9.61 o 
   1   4   4     1400.24     1395.32     12.94 o 
   2   4   4     1964.92     1933.89     17.04 o 
   3   4   4      773.15      759.80      8.41 o 
   4   4   4     1464.38     1475.41     15.01 o 
   5   4   4      746.01      783.61      9.87 o 
   6   4   4      115.35      120.43      5.89 o 
   7   4   4     1689.71     1662.09     22.96 o 
   8   4   4       84.10       89.49      5.84 o 
   9   4   4      143.15      162.79      7.29 o 
  10   4   4      124.03      138.65      7.32 o 
  11   4   4       66.84       81.50      9.83 o 
  12   4   4        2.67       -4.66     12.43 o 
  13   4   4        9.81        7.42     13.24 o 
 -13   5   4       20.16       35.47      8.34 o 
 -12   5   4       18.05       27.11      7.18 o 
 -11   5   4       17.11        2.68      6.45 o 
 -10   5   4       64.79       73.70      7.13 o 
  -9   5   4      173.68      172.98     12.77 o 
  -8   5   4      237.96      226.76      9.35 o 
  -7   5   4       66.36       60.40      5.15 o 
  -6   5   4       87.59       79.92      4.77 o 
  -5   5   4      309.71      297.24      7.08 o 
  -4   5   4      294.33      299.20      6.14 o 
  -3   5   4      107.73      111.88      4.69 o 
  -2   5   4      160.32      149.58      5.61 o 
  -1   5   4      281.09      262.66      5.69 o 
   0   5   4      454.60      434.35      8.74 o 
   1   5   4       64.80       64.20      3.41 o 
   2   5   4      293.75      296.27      5.94 o 
   3   5   4      100.33      102.13      4.49 o 
   4   5   4      439.99      442.47      7.80 o 
   5   5   4       29.74       29.97      3.91 o 
   6   5   4      357.12      385.78      9.80 o 
   7   5   4        1.61       -3.30      4.18 o 
   8   5   4        0.21        0.76      4.63 o 
   9   5   4      101.70      108.62      6.25 o 
  10   5   4        1.67       -4.48      6.97 o 
  11   5   4        0.76       -3.97     13.42 o 
  12   5   4        7.56       24.38     10.75 o 
  13   5   4       17.22       20.18     14.64 o 
 -12   6   4       20.31       23.73      8.68 o 
 -11   6   4        7.24       19.93      8.10 o 
 -10   6   4        3.07       12.77      7.48 o 
  -9   6   4       20.60       14.51      6.93 o 
  -8   6   4      117.68      119.72      8.14 o 
  -7   6   4      134.82      150.63      8.27 o 
  -6   6   4      130.41      136.26      8.81 o 
  -5   6   4      244.45      258.26     10.31 o 
  -4   6   4      412.23      413.64     10.51 o 
  -3   6   4      636.88      648.88     11.06 o 
  -2   6   4      314.75      305.99      7.34 o 
  -1   6   4      714.57      714.79     10.03 o 
   0   6   4      690.52      685.32     11.50 o 
   1   6   4      790.57      772.43     11.45 o 
   2   6   4      111.62      107.90      5.70 o 
   3   6   4      398.40      406.29     10.54 o 
   4   6   4      182.79      174.45      6.97 o 
   5   6   4      213.11      198.78      7.41 o 
   6   6   4      339.52      319.09     10.46 o 
   7   6   4        5.16        9.31      4.94 o 
   8   6   4      114.06       96.41      6.85 o 
   9   6   4       36.42       30.84      6.95 o 
  10   6   4       83.79       86.15     12.87 o 
  11   6   4       14.20        5.07     10.56 o 
  12   6   4       16.80       -1.35     13.41 o 
 -11   7   4      180.15      155.56     10.68 o 
 -10   7   4      141.72      139.43     12.69 o 
  -9   7   4       40.25       44.77     13.08 o 
  -8   7   4       88.00       69.54      9.77 o 
  -7   7   4      176.95      185.16     10.46 o 
  -6   7   4      131.78      141.05      9.19 o 
  -5   7   4       96.12      112.59      7.69 o 
  -4   7   4      168.49      149.31      9.13 o 
  -3   7   4      217.69      219.81      9.72 o 
  -2   7   4      245.68      237.77     10.89 o 
  -1   7   4      165.09      165.20      7.37 o 
   0   7   4      144.94      152.37      7.58 o 
   1   7   4      973.71      947.55     15.17 o 
   2   7   4      628.31      629.59     11.49 o 
   3   7   4      140.59      133.25      7.65 o 
   4   7   4       40.13       35.32      7.34 o 
   5   7   4      605.69      584.79     24.02 o 
   6   7   4       54.94       55.40      6.43 o 
   7   7   4       13.48       12.12      6.26 o 
   8   7   4       19.18       12.42      7.39 o 
   9   7   4        1.49       -2.58      7.62 o 
  10   7   4        0.08      -10.14     10.14 o 
  -9   8   4       17.38       24.91      8.90 o 
  -8   8   4        3.15       10.92      8.60 o 
  -7   8   4       22.38       32.16      8.41 o 
  -6   8   4        2.56        1.82      7.66 o 
  -5   8   4        0.95       -8.35      8.35 o 
  -4   8   4       65.27       66.30      7.95 o 
  -3   8   4       56.78       62.27      7.63 o 
  -2   8   4        1.66        1.26      8.40 o 
  -1   8   4      261.29      283.42      9.86 o 
   0   8   4      219.61      213.67     12.69 o 
   1   8   4       35.85       27.70      6.56 o 
   2   8   4       18.38       12.61      6.49 o 
   3   8   4      114.15      121.43      8.52 o 
   4   8   4        1.97        8.41      6.54 o 
   5   8   4        1.92       -0.26      6.68 o 
   6   8   4       47.24       37.58      7.28 o 
   7   8   4       12.72       10.43      7.98 o 
   8   8   4        5.94       -3.69      8.12 o 
   9   8   4        5.34        3.65     10.74 o 
  -7   9   4        4.73        7.57     10.26 o 
  -6   9   4        5.00        6.67      8.90 o 
  -5   9   4        1.27        9.01      8.80 o 
  -4   9   4        4.62        2.12      8.75 o 
  -3   9   4        0.43       -0.04     11.06 o 
  -2   9   4        0.22       -2.04      7.97 o 
  -1   9   4        2.40        2.73      7.97 o 
   0   9   4       40.42       35.00      8.36 o 
   1   9   4        4.37        8.28      7.53 o 
   2   9   4        8.11       10.68      7.46 o 
   3   9   4       49.94       40.23     10.54 o 
   4   9   4        0.05        8.74      8.29 o 
   5   9   4        7.70       10.96      7.79 o 
   6   9   4        0.06       -5.00      8.58 o 
   7   9   4       19.72       15.33     11.33 o 
  -3  10   4       19.78       21.13     10.34 o 
  -2  10   4        9.08       22.37     11.60 o 
  -1  10   4       45.40       41.81     11.20 o 
   0  10   4      118.67      124.89     12.31 o 
   1  10   4        5.09        8.01      9.24 o 
   2  10   4       64.54       75.30     12.49 o 
   3  10   4       18.33       18.42      8.65 o 
 -15   1   5       68.18       71.20     10.79 o 
 -14   1   5       82.53       79.36      8.18 o 
 -13   1   5      104.55      113.97      8.29 o 
 -12   1   5      168.07      170.47      9.62 o 
 -11   1   5      455.02      456.14     11.27 o 
 -10   1   5      812.52      809.44     12.43 o 
  -9   1   5     1326.55     1324.21     16.28 o 
  -8   1   5      978.50      970.58     11.50 o 
  -7   1   5     1126.26     1097.59     11.11 o 
  -6   1   5     1697.79     1728.58     15.58 o 
  -5   1   5     1719.35     1749.27     15.43 o 
  -4   1   5     1628.72     1583.44     13.95 o 
  -3   1   5     1257.54     1181.84     10.67 o 
  -2   1   5     1696.76     1600.61     12.72 o 
  -1   1   5      353.95      344.22      3.83 o 
   0   1   5     1370.10     1353.25     10.86 o 
   1   1   5     3323.37     3400.78     25.64 o 
   2   1   5     1848.15     1822.30     14.28 o 
   3   1   5      452.54      407.20      4.45 o 
   4   1   5     2313.32     2275.79     18.98 o 
   5   1   5      235.67      221.81      4.00 o 
   6   1   5       36.07       37.00      3.58 o 
   7   1   5      654.09      633.69      7.18 o 
   8   1   5      405.91      406.47      6.74 o 
   9   1   5      301.58      290.74      9.95 o 
  10   1   5        0.57        0.69      5.92 o 
  11   1   5       57.21       64.97      7.18 o 
  12   1   5        1.04       -0.74      7.21 o 
  13   1   5       19.60        4.74      7.92 o 
  14   1   5        5.67       15.70      9.99 o 
 -14   2   5        4.90       -3.93      7.26 o 
 -13   2   5        7.85       11.38      6.74 o 
 -12   2   5       35.93       51.00      6.75 o 
 -11   2   5       81.26       91.34      6.76 o 
 -10   2   5       95.85       99.58      5.75 o 
  -9   2   5       11.98        6.86      4.06 o 
  -8   2   5       55.77       64.08      4.00 o 
  -7   2   5      307.71      284.15      5.79 o 
  -6   2   5     1386.91     1366.67     13.03 o 
  -5   2   5       98.79      132.21      4.26 o 
  -4   2   5     1229.75     1083.71     10.40 o 
  -3   2   5     2446.83     2479.80     20.84 o 
  -2   2   5     2346.96     2341.73     18.24 o 
  -1   2   5       68.09       60.74      3.72 o 
   0   2   5     5112.25     5105.77     38.18 o 
   1   2   5     2311.22     2210.34     17.26 o 
   2   2   5     6885.40     7020.40     52.14 o 
   3   2   5      144.57      127.43      3.16 o 
   4   2   5      360.52      316.75      4.49 o 
   5   2   5     1972.65     2073.02     16.80 o 
   6   2   5     3341.70     3335.97     27.87 o 
   7   2   5       12.26       18.85      3.01 o 
   8   2   5      224.04      240.23      6.15 o 
   9   2   5      494.61      498.34     10.23 o 
  10   2   5      213.28      212.45      8.96 o 
  11   2   5       80.49       87.36      7.74 o 
  12   2   5       85.08       86.39      8.70 o 
  13   2   5       35.59       28.17      9.78 o 
  14   2   5       23.59       28.53     10.50 o 
 -14   3   5       42.13       29.13      8.16 o 
 -13   3   5       60.94       53.58      7.72 o 
 -12   3   5        5.90        9.09      7.00 o 
 -11   3   5      130.66      120.30      8.96 o 
 -10   3   5      321.52      309.23     12.84 o 
  -9   3   5       32.73       30.33      4.30 o 
  -8   3   5        4.04        4.19      3.74 o 
  -7   3   5     1189.24     1187.44     13.55 o 
  -6   3   5      444.65      435.62      7.54 o 
  -5   3   5       16.32       18.22      2.51 o 
  -4   3   5     1404.16     1382.50     12.92 o 
  -3   3   5      628.11      596.56      8.47 o 
  -2   3   5      278.60      262.95      4.13 o 
  -1   3   5     1142.06     1163.19     10.09 o 
   0   3   5      341.89      300.08      4.28 o 
   1   3   5      163.10      171.26      4.97 o 
   2   3   5     1046.06     1132.51      9.91 o 
   3   3   5      176.14      161.07      3.74 o 
   4   3   5       14.20        7.56      2.03 o 
   5   3   5        4.68       10.13      3.73 o 
   6   3   5      118.14      139.63      5.88 o 
   7   3   5        1.10        6.98      3.05 o 
   8   3   5      247.48      257.75      6.60 o 
   9   3   5       61.23       47.79      5.61 o 
  10   3   5       41.65       47.18      6.16 o 
  11   3   5        3.34        7.76      8.71 o 
  12   3   5       10.61       -6.80      9.18 o 
  13   3   5       41.46       18.96     12.56 o 
  14   3   5        8.24        5.23     18.81 o 
 -14   4   5        7.24        0.00     20.21 o 
 -13   4   5       16.28       14.38      7.66 o 
 -12   4   5       28.20       22.94      6.39 o 
 -11   4   5       67.24       75.51      6.56 o 
 -10   4   5       37.29       42.02      5.38 o 
  -9   4   5      179.20      180.06      7.63 o 
  -8   4   5        8.12        4.00      4.13 o 
  -7   4   5      214.68      245.05      7.16 o 
  -6   4   5       73.43       81.33      5.76 o 
  -5   4   5      865.86      845.75      9.64 o 
  -4   4   5        4.62        7.64      2.62 o 
  -3   4   5      865.77      859.75      8.53 o 
  -2   4   5      672.75      667.75      7.25 o 
  -1   4   5     1112.56     1120.11     10.18 o 
   0   4   5      126.47      115.77      3.95 o 
   1   4   5     3007.94     3039.10     25.59 o 
   2   4   5       52.16       46.77      3.08 o 
   3   4   5      304.83      309.26      5.53 o 
   4   4   5      311.44      325.79      5.92 o 
   5   4   5      683.83      671.15     10.12 o 
   6   4   5       50.72       68.86      6.96 o 
   7   4   5      344.59      328.81      7.65 o 
   8   4   5        1.09       -0.23      4.41 o 
   9   4   5       16.32       16.91      6.84 o 
  10   4   5       41.30       37.26      7.64 o 
  11   4   5       51.97       39.95      8.18 o 
  12   4   5        0.72       12.72     12.56 o 
  13   4   5        2.56      -13.41     13.41 o 
 -13   5   5       68.33       54.03      8.77 o 
 -12   5   5      114.77      102.47      8.71 o 
 -11   5   5      126.61      122.32      7.80 o 
 -10   5   5      312.56      299.54     10.28 o 
  -9   5   5      177.85      180.54      8.69 o 
  -8   5   5      492.62      502.28     10.57 o 
  -7   5   5      658.91      674.61     10.68 o 
  -6   5   5      881.48      889.00     11.76 o 
  -5   5   5      915.78      916.92     17.09 o 
  -4   5   5     1067.19     1060.31     12.42 o 
  -3   5   5     1079.68     1076.83     12.42 o 
  -2   5   5      850.97      855.47      9.75 o 
  -1   5   5     1525.67     1495.64     14.33 o 
   0   5   5     1557.61     1592.42     15.10 o 
   1   5   5      457.16      484.41      7.15 o 
   2   5   5      172.96      168.56      5.47 o 
   3   5   5      717.37      703.07      9.59 o 
   4   5   5      374.87      364.79      7.52 o 
   5   5   5      131.13      117.06      5.92 o 
   6   5   5       49.54       64.76      6.08 o 
   7   5   5      180.08      177.87      7.36 o 
   8   5   5        4.74        3.25      5.56 o 
   9   5   5       85.77       99.31      8.40 o 
  10   5   5        7.10        5.13      7.95 o 
  11   5   5       54.81       42.93     10.40 o 
  12   5   5       10.68       12.37     10.78 o 
 -12   6   5        9.46        3.23      9.14 o 
 -11   6   5        2.87        2.21      8.20 o 
 -10   6   5        6.12       -3.27      7.39 o 
  -9   6   5        9.08        4.85      6.99 o 
  -8   6   5       14.28       11.23      6.69 o 
  -7   6   5      176.95      174.99      9.46 o 
  -6   6   5       33.30       43.06      6.46 o 
  -5   6   5       39.23       51.23      6.07 o 
  -4   6   5        1.19       -0.90      5.27 o 
  -3   6   5      405.07      421.60      9.12 o 
  -2   6   5      323.51      321.67      8.44 o 
  -1   6   5       14.86       17.34      4.19 o 
   0   6   5       78.05       80.95      4.90 o 
   1   6   5      141.07      147.86      6.75 o 
   2   6   5      132.63      144.33      5.97 o 
   3   6   5      117.27      130.18      6.49 o 
   4   6   5       37.45       43.16      6.59 o 
   5   6   5      442.82      446.62     10.00 o 
   6   6   5        5.38        8.34      4.82 o 
   7   6   5      112.49      123.20     12.07 o 
   8   6   5       84.91       77.31      7.01 o 
   9   6   5      192.88      164.53     15.49 o 
  10   6   5        6.73       20.72     12.77 o 
  11   6   5       12.18        5.70     10.87 o 
 -11   7   5        0.22       -4.89     18.99 o 
 -10   7   5        2.03       10.68      8.51 o 
  -9   7   5       15.84        7.14      8.04 o 
  -8   7   5        0.12       -3.44      7.32 o 
  -7   7   5        3.61        6.13      8.25 o 
  -6   7   5       22.05       19.05      6.98 o 
  -5   7   5        9.44        6.63      6.65 o 
  -4   7   5       19.09       14.37      6.42 o 
  -3   7   5        0.20       -5.59      5.92 o 
  -2   7   5      104.15       95.48      7.67 o 
  -1   7   5       52.74       56.33      7.83 o 
   0   7   5        1.42        7.32      4.95 o 
   1   7   5        0.24        0.14      4.84 o 
   2   7   5        4.18       -4.94      5.47 o 
   3   7   5       78.80       63.16      6.28 o 
   4   7   5       37.29       42.30      7.29 o 
   5   7   5       10.69       18.64      6.05 o 
   6   7   5       27.56       18.00      6.15 o 
   7   7   5        1.19        6.45      6.46 o 
   8   7   5        1.53       -0.38      7.85 o 
   9   7   5        2.48        3.63     13.81 o 
  10   7   5        0.40        8.75     11.40 o 
  -9   8   5        8.64       -0.60     10.38 o 
  -8   8   5       57.43       68.30      9.32 o 
  -7   8   5       40.68       25.61      8.60 o 
  -6   8   5       91.44       80.53      8.77 o 
  -5   8   5      150.01      140.00      9.65 o 
  -4   8   5       63.89       77.28      8.30 o 
  -3   8   5       80.22       88.20     14.12 o 
  -2   8   5      184.54      210.82     11.06 o 
  -1   8   5       75.49       73.81      6.95 o 
   0   8   5       16.45       19.68      6.37 o 
   1   8   5      361.08      361.40     10.84 o 
   2   8   5      101.38       95.15      7.33 o 
   3   8   5        8.79       10.23      6.50 o 
   4   8   5      143.07      139.32      8.73 o 
   5   8   5       63.66       58.00      7.44 o 
   6   8   5       47.89       50.48      7.46 o 
   7   8   5       38.47       43.39      9.05 o 
   8   8   5       57.59       70.70     11.22 o 
  -6   9   5      103.65       91.81     10.02 o 
  -5   9   5       78.38       61.46      9.55 o 
  -4   9   5       64.24       66.52      9.34 o 
  -3   9   5      141.79      134.33     11.72 o 
  -2   9   5      147.20      162.16     10.96 o 
  -1   9   5       21.07       19.77      8.53 o 
   0   9   5       99.65      116.50     10.51 o 
   1   9   5      125.27      122.72      9.49 o 
   2   9   5        2.45        9.36      7.57 o 
   3   9   5      104.80      101.51      8.45 o 
   4   9   5       59.11       74.16      8.41 o 
   5   9   5        5.19        8.87      7.96 o 
   6   9   5        2.24       -0.66      8.01 o 
  -2  10   5        0.05       -3.32      9.90 o 
  -1  10   5        0.88      -10.00     10.60 o 
   0  10   5        4.35        2.96     10.99 o 
   1  10   5       48.31       70.86      9.98 o 
 -14   0   6        0.34       12.30     10.25 o 
 -13   0   6       21.13       26.63      9.96 o 
 -12   0   6        0.96       -8.44      8.44 o 
 -11   0   6       55.00       63.16      9.12 o 
 -10   0   6        8.50       14.65      7.20 o 
  -9   0   6      204.41      207.09      9.62 o 
  -8   0   6     1354.69     1401.23     26.71 o 
  -7   0   6        9.84       16.97      4.90 o 
  -6   0   6     1361.49     1332.82     19.52 o 
  -5   0   6      689.93      673.70     12.52 o 
  -4   0   6     3877.46     3970.40     42.67 o 
  -3   0   6       18.78       10.56      2.14 o 
  -2   0   6     5953.92     5859.49     61.73 o 
  -1   0   6      220.96      198.92      4.94 o 
   0   0   6     2190.92     2065.07     22.66 o 
   1   0   6     1853.86     1800.02     23.93 o 
   2   0   6      458.12      465.34      8.71 o 
   3   0   6     1846.98     1783.34     24.21 o 
   4   0   6    10100.17     9902.00    182.57 o 
   5   0   6      100.08      112.10      8.98 o 
   6   0   6      775.32      803.40     13.98 o 
   7   0   6     1712.87     1706.22     24.53 o 
   8   0   6     2436.39     2405.56     33.17 o 
   9   0   6        5.82       11.76      9.41 o 
  10   0   6      337.80      319.14     14.76 o 
  11   0   6       42.66       34.49     10.10 o 
  12   0   6       23.56       35.89     11.05 o 
  13   0   6       35.51       26.97     12.19 o 
  14   0   6        9.98      -13.14     19.16 o 
 -14   1   6        8.05       14.91      7.43 o 
 -13   1   6       92.35       99.76      7.94 o 
 -12   1   6       95.59       95.08     10.60 o 
 -11   1   6      282.60      283.81      9.93 o 
 -10   1   6       32.82       40.97      5.46 o 
  -9   1   6     2096.59     2079.33     29.86 o 
  -8   1   6      546.69      542.70      8.63 o 
  -7   1   6     1091.04     1106.68     11.39 o 
  -6   1   6      679.56      646.73      7.75 o 
  -5   1   6     4027.85     4044.70     33.27 o 
  -4   1   6      598.75      550.91      6.78 o 
  -3   1   6     2270.94     2240.67     17.60 o 
  -2   1   6     5269.41     5404.55     40.41 o 
  -1   1   6      719.32      689.57      6.38 o 
   0   1   6      779.27      723.93      6.55 o 
   1   1   6     1589.57     1567.75     13.63 o 
   2   1   6       25.67       50.71      2.15 o 
   3   1   6     2494.93     2621.68     20.31 o 
   4   1   6      226.18      225.59      4.23 o 
   5   1   6      794.15      783.47      7.65 o 
   6   1   6       58.43       69.85      3.89 o 
   7   1   6      146.84      143.01      7.09 o 
   8   1   6      270.38      281.85      8.24 o 
   9   1   6      309.31      329.94      9.83 o 
  10   1   6      262.54      260.18     14.08 o 
  11   1   6        4.45        6.01      6.87 o 
  12   1   6       41.21       42.05      7.90 o 
  13   1   6        3.88       -2.69      8.21 o 
  14   1   6       16.78       20.73      9.12 o 
 -14   2   6        0.04       -5.85      7.41 o 
 -13   2   6       11.01       -0.34      7.04 o 
 -12   2   6       55.18       55.77      7.18 o 
 -11   2   6       32.00       27.70      6.16 o 
 -10   2   6       60.28       66.85      5.34 o 
  -9   2   6        2.25       -4.18      4.18 o 
  -8   2   6        2.67        3.11      3.52 o 
  -7   2   6      483.55      466.98      7.20 o 
  -6   2   6       65.03       74.19      3.55 o 
  -5   2   6     1062.42     1105.04     11.03 o 
  -4   2   6      287.64      334.03      5.36 o 
  -3   2   6     1119.17     1159.18     10.95 o 
  -2   2   6      966.01      966.78      8.63 o 
  -1   2   6     1307.00     1348.26     11.23 o 
   0   2   6       37.87       49.84      2.29 o 
   1   2   6      149.05      189.78      4.19 o 
   2   2   6       28.35       45.28      2.19 o 
   3   2   6       63.93       56.53      2.40 o 
   4   2   6        1.71        1.36      1.75 o 
   5   2   6      248.75      254.34      4.53 o 
   6   2   6      250.48      258.30      6.58 o 
   7   2   6      169.11      178.75      7.41 o 
   8   2   6       30.68       21.02      4.91 o 
   9   2   6      146.82      118.70      6.88 o 
  10   2   6       15.17        7.68      5.77 o 
  11   2   6       84.68       78.40      7.90 o 
  12   2   6        0.11        0.30     12.02 o 
  13   2   6        0.07       -1.97      8.30 o 
  14   2   6        5.63        1.61     12.56 o 
 -14   3   6       71.53       89.00      8.96 o 
 -13   3   6      143.83      136.38      9.26 o 
 -12   3   6      345.97      360.98     12.00 o 
 -11   3   6      202.88      204.05      9.21 o 
 -10   3   6      650.47      673.77     12.14 o 
  -9   3   6      204.61      204.12      7.62 o 
  -8   3   6      894.01      904.85     15.53 o 
  -7   3   6      162.97      152.88      6.53 o 
  -6   3   6     1702.59     1679.61     15.83 o 
  -5   3   6     2804.96     2744.37     23.70 o 
  -4   3   6     1645.93     1688.79     15.47 o 
  -3   3   6     1051.21      971.39      9.89 o 
  -2   3   6     1558.25     1522.55     15.64 o 
  -1   3   6     6981.38     7250.00     58.80 o 
   0   3   6     3643.08     3509.98     27.08 o 
   1   3   6     1428.83     1396.85     11.93 o 
   2   3   6     2251.44     2323.85     18.54 o 
   3   3   6      436.41      379.37      5.24 o 
   4   3   6     1118.74     1124.27     10.31 o 
   5   3   6      199.49      188.82      4.63 o 
   6   3   6      590.80      587.86      9.57 o 
   7   3   6       28.13       28.42      4.79 o 
   8   3   6       11.44       14.44      5.06 o 
   9   3   6       36.03       36.90      5.80 o 
  10   3   6        3.90        3.43      7.12 o 
  11   3   6       56.57       55.27     12.29 o 
  12   3   6       10.64       10.66      9.92 o 
  13   3   6       10.95       -7.67     18.64 o 
 -13   4   6        0.19       -7.56      7.56 o 
 -12   4   6        0.43       -1.34      6.36 o 
 -11   4   6        3.35        4.32      6.08 o 
 -10   4   6        6.17       11.01      5.52 o 
  -9   4   6       10.87       13.20      4.80 o 
  -8   4   6       39.14       45.51      4.67 o 
  -7   4   6      287.95      280.98      7.78 o 
  -6   4   6       31.64       41.20      4.57 o 
  -5   4   6      678.11      730.33     12.98 o 
  -4   4   6      501.97      506.15      7.35 o 
  -3   4   6       95.55       89.34      5.23 o 
  -2   4   6      487.12      473.99      6.21 o 
  -1   4   6     1573.48     1592.56     14.36 o 
   0   4   6     2559.71     2615.72     20.92 o 
   1   4   6        4.57        9.82      2.78 o 
   2   4   6      682.17      664.84      8.03 o 
   3   4   6      606.30      626.53      9.22 o 
   4   4   6      682.91      685.91      8.43 o 
   5   4   6       92.96       91.09      4.70 o 
   6   4   6       60.20       64.63      4.95 o 
   7   4   6      302.12      333.91     14.13 o 
   8   4   6       14.20       14.45      6.65 o 
   9   4   6       91.97       92.44      7.91 o 
  10   4   6       32.83       24.57      7.77 o 
  11   4   6       86.36       95.82     10.21 o 
  12   4   6       70.14       78.95     13.80 o 
  13   4   6        8.97        9.41     21.60 o 
 -13   5   6        0.36      -11.90     16.55 o 
 -12   5   6       28.40       20.79     10.86 o 
 -11   5   6        3.41       11.91      7.49 o 
 -10   5   6        1.60        3.80      6.30 o 
  -9   5   6       62.12       55.13      6.33 o 
  -8   5   6       97.42       99.10      5.72 o 
  -7   5   6        9.55        5.16      4.57 o 
  -6   5   6       52.05       58.68      4.62 o 
  -5   5   6      189.55      182.18      9.06 o 
  -4   5   6       17.80       26.45      4.49 o 
  -3   5   6      535.51      546.72      9.87 o 
  -2   5   6       24.53       33.89      4.25 o 
  -1   5   6       17.19       26.02      3.33 o 
   0   5   6      175.60      173.84      5.88 o 
   1   5   6      584.58      594.75      7.58 o 
   2   5   6      210.26      215.75      5.99 o 
   3   5   6       65.17       67.36      3.92 o 
   4   5   6      261.99      286.04      7.28 o 
   5   5   6        6.90        9.56      4.04 o 
   6   5   6      407.28      397.47     19.23 o 
   7   5   6       18.39       16.03      7.90 o 
   8   5   6        0.67       -1.61      7.16 o 
   9   5   6        7.56       18.36      7.90 o 
  10   5   6        0.20        0.45      9.83 o 
  11   5   6        4.60        3.71     10.30 o 
  12   5   6        3.87        9.55     11.03 o 
 -12   6   6        0.48       21.95     19.51 o 
 -11   6   6       19.96       15.69      8.34 o 
 -10   6   6       51.99       58.47      8.36 o 
  -9   6   6       34.12       41.24     10.40 o 
  -8   6   6       17.22       14.06      7.01 o 
  -7   6   6       68.24       68.64      7.20 o 
  -6   6   6      107.54      118.41     11.06 o 
  -5   6   6        2.11        1.82      5.83 o 
  -4   6   6      253.80      241.44      9.50 o 
  -3   6   6      160.05      154.97     10.27 o 
  -2   6   6       25.77       17.70      4.80 o 
  -1   6   6      656.45      649.04      9.15 o 
   0   6   6        3.28        8.99      3.90 o 
   1   6   6       51.57       46.54      4.34 o 
   2   6   6      161.75      159.40      6.37 o 
   3   6   6     1134.74     1125.31     14.80 o 
   4   6   6       51.57       51.21      7.58 o 
   5   6   6       80.91       77.76      5.70 o 
   6   6   6      265.11      245.42      9.52 o 
   7   6   6       44.02       36.23      7.93 o 
   8   6   6       51.33       30.61      8.33 o 
   9   6   6       39.58       41.22      8.81 o 
  10   6   6        2.00        0.82     10.36 o 
  11   6   6        0.26        7.92     11.30 o 
 -10   7   6      158.27      159.18     17.30 o 
  -9   7   6      282.55      289.19     12.86 o 
  -8   7   6      291.00      311.41     12.52 o 
  -7   7   6      263.59      266.80     16.19 o 
  -6   7   6      300.20      296.72     12.47 o 
  -5   7   6      274.55      290.36     11.29 o 
  -4   7   6      925.53      953.63     19.61 o 
  -3   7   6       25.85       33.20      9.25 o 
  -2   7   6      467.67      484.88     10.86 o 
  -1   7   6      320.64      329.73     15.94 o 
   0   7   6      146.90      164.64      7.79 o 
   1   7   6        4.55       -0.93      5.11 o 
   2   7   6      328.49      337.25      9.58 o 
   3   7   6      481.43      475.56     10.70 o 
   4   7   6       30.91       35.73      7.47 o 
   5   7   6      114.95      106.94      6.94 o 
   6   7   6       23.32       17.32      9.05 o 
   7   7   6      128.22      111.55     16.24 o 
   8   7   6       67.25       60.37      9.39 o 
   9   7   6       27.92       16.90     11.31 o 
  10   7   6        1.28       -0.84     13.54 o 
  -8   8   6        0.05       -8.70      8.70 o 
  -7   8   6       22.64       23.89      8.72 o 
  -6   8   6        0.34       10.15      8.28 o 
  -5   8   6        2.24       12.57      9.04 o 
  -4   8   6        0.01        1.79      7.60 o 
  -3   8   6        0.86       -4.00      7.38 o 
  -2   8   6       40.93       43.15     10.53 o 
  -1   8   6       13.79       19.84      6.60 o 
   0   8   6        3.30        5.83      6.48 o 
   1   8   6      109.69      106.46      7.68 o 
   2   8   6        0.11        7.33      6.66 o 
   3   8   6      110.37      108.93      7.61 o 
   4   8   6        1.10       -3.74      6.69 o 
   5   8   6       18.77       29.01     10.33 o 
   6   8   6       20.49       22.87      8.64 o 
   7   8   6       34.56       40.83     11.80 o 
   8   8   6        1.17       -4.78     22.65 o 
  -6   9   6        0.04       -3.86     11.47 o 
  -5   9   6       11.75      -11.11     11.11 o 
  -4   9   6        9.61        1.44     10.41 o 
  -3   9   6        4.18       -1.27      8.57 o 
  -2   9   6       18.95        4.78      9.53 o 
  -1   9   6       16.36        9.68     13.78 o 
   0   9   6        1.77       -3.31      8.42 o 
   1   9   6        4.68        5.93      8.53 o 
   2   9   6        0.14        7.03     11.37 o 
   3   9   6        0.11       -7.59      7.59 o 
   4   9   6        9.12       14.03      8.01 o 
   5   9   6        1.51        1.12     11.42 o 
 -14   1   7      109.02       91.63      8.80 o 
 -13   1   7      221.68      238.43     11.19 o 
 -12   1   7       51.88       55.87      7.06 o 
 -11   1   7      438.26      443.55     11.57 o 
 -10   1   7      698.06      691.13     11.88 o 
  -9   1   7      621.52      609.45     12.01 o 
  -8   1   7     1296.14     1306.05     14.66 o 
  -7   1   7     4247.86     4220.12     38.29 o 
  -6   1   7      751.07      744.32      8.71 o 
  -5   1   7     1482.03     1458.40     13.64 o 
  -4   1   7     5068.16     5009.75     40.74 o 
  -3   1   7     4731.89     4771.53     36.08 o 
  -2   1   7      675.59      611.97      6.24 o 
  -1   1   7     2976.90     2839.13     21.96 o 
   0   1   7     1187.51     1140.75     10.65 o 
   1   1   7     1703.40     1645.33     14.48 o 
   2   1   7     1867.52     1768.03     17.11 o 
   3   1   7     1650.76     1631.51     16.16 o 
   4   1   7      318.65      354.22      6.39 o 
   5   1   7     1388.31     1386.53     14.62 o 
   6   1   7      545.18      542.80      8.37 o 
   7   1   7      121.57      116.94      6.06 o 
   8   1   7      233.43      222.30      8.15 o 
   9   1   7      363.66      392.59      9.74 o 
  10   1   7       10.97       15.48      6.82 o 
  11   1   7        2.10       -1.19      7.27 o 
  12   1   7       13.43        9.99      8.07 o 
  13   1   7       10.07        6.76      8.84 o 
 -14   2   7       15.33        9.18      8.60 o 
 -13   2   7       27.70       18.08      7.35 o 
 -12   2   7       13.78       13.50      6.76 o 
 -11   2   7       36.45       37.01      5.87 o 
 -10   2   7       13.78       19.08      7.59 o 
  -9   2   7      382.47      386.81      9.33 o 
  -8   2   7       76.51       70.44      4.91 o 
  -7   2   7       29.04       24.94      3.24 o 
  -6   2   7      277.34      304.65      6.14 o 
  -5   2   7       85.02       74.35      3.33 o 
  -4   2   7       15.20       14.13      2.39 o 
  -3   2   7        6.56        5.58      2.56 o 
  -2   2   7      267.50      261.72      4.56 o 
  -1   2   7      224.17      216.43      5.35 o 
   0   2   7      143.74      142.61      3.75 o 
   1   2   7       57.35       47.34      2.15 o 
   2   2   7     1407.90     1450.74     12.20 o 
   3   2   7      265.39      272.84      4.99 o 
   4   2   7      187.60      180.32      5.58 o 
   5   2   7      193.91      179.59      7.11 o 
   6   2   7      241.13      230.70      6.55 o 
   7   2   7       52.25       50.68      5.04 o 
   8   2   7      180.03      186.19      8.22 o 
   9   2   7        4.44        1.42      5.46 o 
  10   2   7        2.68        9.34      7.92 o 
  11   2   7       11.22        8.70      7.55 o 
  12   2   7       20.68       10.95      8.34 o 
  13   2   7        0.49       -8.78      8.78 o 
 -14   3   7       15.16       13.46     22.65 o 
 -13   3   7      143.55      131.40      9.10 o 
 -12   3   7       18.63       15.70      7.12 o 
 -11   3   7      183.64      205.93      9.53 o 
 -10   3   7      107.11      111.95      6.54 o 
  -9   3   7      250.91      232.30      8.62 o 
  -8   3   7       20.79       23.00      4.37 o 
  -7   3   7     1110.95     1100.12     13.25 o 
  -6   3   7       55.34       55.04      3.60 o 
  -5   3   7     1121.16     1084.03     11.45 o 
  -4   3   7      504.84      478.99      7.01 o 
  -3   3   7      921.31      948.41     10.02 o 
  -2   3   7      348.57      320.19      5.11 o 
  -1   3   7     3286.43     3269.51     28.18 o 
   0   3   7      639.41      619.07      6.88 o 
   1   3   7     1655.55     1701.14     14.25 o 
   2   3   7      108.52      127.59      3.97 o 
   3   3   7      511.84      529.71      6.39 o 
   4   3   7      349.22      374.10      6.25 o 
   5   3   7      522.89      546.78      8.49 o 
   6   3   7        1.58        8.07      4.47 o 
   7   3   7      103.12      123.61      6.74 o 
   8   3   7       18.49       31.95      6.65 o 
   9   3   7       21.12       45.21      7.30 o 
  10   3   7       29.62       44.86     12.02 o 
  11   3   7       26.95       30.19      9.84 o 
  12   3   7        6.79        0.36     10.18 o 
  13   3   7        2.81       13.94     11.19 o 
 -13   4   7        1.57       -4.55      7.97 o 
 -12   4   7       12.12       14.57      6.80 o 
 -11   4   7       13.93       17.46      6.30 o 
 -10   4   7       89.40      101.35      7.53 o 
  -9   4   7        8.84       13.21      5.02 o 
  -8   4   7      154.25      151.12      6.61 o 
  -7   4   7        4.66        6.59      5.20 o 
  -6   4   7        1.33        9.32      3.99 o 
  -5   4   7      316.81      301.84      7.26 o 
  -4   4   7      110.82      108.28      4.70 o 
  -3   4   7       65.06       53.87      3.53 o 
  -2   4   7       29.15       35.34      3.04 o 
  -1   4   7       35.85       32.20      2.78 o 
   0   4   7      375.97      345.93      6.20 o 
   1   4   7     1311.42     1285.26     12.71 o 
   2   4   7      123.21      124.12      4.70 o 
   3   4   7      144.22      155.16      7.75 o 
   4   4   7      214.09      190.97      7.56 o 
   5   4   7      231.79      203.90      9.09 o 
   6   4   7       74.92       65.79      6.69 o 
   7   4   7      189.00      180.25      9.88 o 
   8   4   7        1.87        5.66      6.83 o 
   9   4   7        3.59       -7.31      7.31 o 
  10   4   7        0.83       -6.20      7.84 o 
  11   4   7       15.69       13.29      8.62 o 
  12   4   7        3.23       -2.99     10.79 o 
 -12   5   7      227.12      253.94     12.74 o 
 -11   5   7      112.49      120.76      8.85 o 
 -10   5   7      378.47      397.77     13.28 o 
  -9   5   7      260.48      285.69      9.32 o 
  -8   5   7      698.06      703.92     11.62 o 
  -7   5   7      264.59      290.51      9.38 o 
  -6   5   7     1504.09     1582.05     19.25 o 
  -5   5   7      272.03      299.27     10.49 o 
  -4   5   7      895.06      886.27     11.59 o 
  -3   5   7     1980.06     2034.51     20.57 o 
  -2   5   7     1463.73     1474.55     15.93 o 
  -1   5   7       15.87       13.07      3.55 o 
   0   5   7     1499.74     1524.53     14.93 o 
   1   5   7     1920.14     1915.64     19.55 o 
   2   5   7      568.74      574.66      8.24 o 
   3   5   7       86.26       86.09      4.56 o 
   4   5   7      742.54      736.33     11.82 o 
   5   5   7      170.55      154.42      9.01 o 
   6   5   7      178.84      178.80     10.18 o 
   7   5   7       99.20      103.00      8.17 o 
   8   5   7       51.77       65.91      8.26 o 
   9   5   7       13.93        4.36      8.09 o 
  10   5   7       48.42       62.12      9.09 o 
  11   5   7        1.48        1.34      9.22 o 
 -11   6   7       62.74       69.82     10.08 o 
 -10   6   7        1.78       -0.83      7.87 o 
  -9   6   7        7.66        6.53      7.60 o 
  -8   6   7       86.75       98.97      8.30 o 
  -7   6   7       12.33        0.24      6.73 o 
  -6   6   7       14.95       22.28      7.59 o 
  -5   6   7        8.19        4.64      5.95 o 
  -4   6   7       18.67       22.30      7.34 o 
  -3   6   7        3.80       12.87      4.63 o 
  -2   6   7        3.91       -1.87      4.22 o 
  -1   6   7       47.99       46.59      4.58 o 
   0   6   7       62.02       71.05      4.63 o 
   1   6   7        3.85        4.45      4.19 o 
   2   6   7       15.12       10.03      4.26 o 
   3   6   7        0.69       -4.50      4.50 o 
   4   6   7        7.75        4.42      5.41 o 
   5   6   7        4.21       -5.12      7.83 o 
   6   6   7        0.24       -4.31      7.34 o 
   7   6   7        2.91        6.00      7.83 o 
   8   6   7        0.28        1.70     11.77 o 
   9   6   7       14.05       16.86      8.95 o 
  10   6   7        1.48       10.13      9.35 o 
 -10   7   7       58.23       66.48      9.68 o 
  -9   7   7        9.14       15.15      8.62 o 
  -8   7   7        4.25       -0.38      7.96 o 
  -7   7   7        1.00       -7.71      7.71 o 
  -6   7   7        0.42       11.68     10.05 o 
  -5   7   7        2.18        7.50      7.09 o 
  -4   7   7      104.53      116.78     14.38 o 
  -3   7   7        1.27        2.25      6.59 o 
  -2   7   7        8.80       12.43      5.86 o 
  -1   7   7      101.70      109.36      6.82 o 
   0   7   7       35.20       50.64      6.08 o 
   1   7   7        6.06       10.22      5.33 o 
   2   7   7       69.02       83.97      6.73 o 
   3   7   7       16.37       19.11      6.89 o 
   4   7   7        9.73        2.96      6.97 o 
   5   7   7        4.96       15.71      9.66 o 
   6   7   7       14.20       20.36      8.36 o 
   7   7   7        0.17        0.46      8.55 o 
   8   7   7       13.38       16.69      9.22 o 
   9   7   7        1.03        0.46      9.68 o 
  -8   8   7       42.49       35.71      9.38 o 
  -7   8   7        1.93       -2.18      8.61 o 
  -6   8   7       20.07       27.70      8.61 o 
  -5   8   7       43.94       39.00      8.64 o 
  -4   8   7       60.68       63.62     10.27 o 
  -3   8   7       44.42       53.57      8.15 o 
  -2   8   7      138.52      110.00      9.22 o 
  -1   8   7       55.92       51.21      7.10 o 
   0   8   7       12.66       11.84      7.84 o 
   1   8   7       65.85       60.91      9.61 o 
   2   8   7        1.58        7.98      6.97 o 
   3   8   7       37.89       52.14      8.53 o 
   4   8   7       75.59       79.40      8.94 o 
   5   8   7       33.34       38.83     11.37 o 
   6   8   7        0.80      -11.14     11.14 o 
   7   8   7       12.82       15.59     11.68 o 
  -5   9   7        8.89        7.61      9.41 o 
  -4   9   7       39.95       55.50      9.59 o 
  -3   9   7      113.17      131.17     10.36 o 
  -2   9   7      138.60      144.78     12.22 o 
  -1   9   7       24.51       28.66      8.88 o 
   0   9   7      197.31      212.73     14.99 o 
   1   9   7       92.82      112.74     11.47 o 
   2   9   7       12.31       15.87     13.88 o 
   3   9   7        8.15       18.95     10.46 o 
   4   9   7       19.67       10.63     14.82 o 
 -14   0   8       41.32       31.74     11.66 o 
 -13   0   8       10.58        9.06     15.16 o 
 -12   0   8      338.48      276.24     15.99 o 
 -11   0   8      238.97      228.59     14.39 o 
 -10   0   8      833.18      814.75     35.19 o 
  -9   0   8      891.95      884.12     23.45 o 
  -8   0   8        0.48        7.22      7.49 o 
  -7   0   8      266.95      267.10      9.63 o 
  -6   0   8      331.98      337.44      9.62 o 
  -5   0   8      149.18      174.93      7.56 o 
  -4   0   8      344.67      370.18      7.79 o 
  -3   0   8      273.37      213.38      5.89 o 
  -2   0   8       81.48       81.17      4.64 o 
  -1   0   8     1198.93     1183.43     14.57 o 
   0   0   8      107.18      103.46      8.45 o 
   1   0   8      101.64      104.94      6.65 o 
   2   0   8       18.82       38.14      4.42 o 
   3   0   8        4.38        8.91      4.25 o 
   4   0   8       67.12       66.14      6.39 o 
   5   0   8      600.58      603.78     17.74 o 
   6   0   8      117.81      123.95      8.89 o 
   7   0   8      210.87      220.91     12.97 o 
   8   0   8       23.14       24.05      6.51 o 
   9   0   8      717.22      742.27     20.32 o 
  10   0   8      142.79      135.18     14.46 o 
  11   0   8       26.86       26.63     11.21 o 
  12   0   8        4.87        0.70     11.83 o 
  13   0   8       19.66       12.93     12.93 o 
 -14   1   8       52.07       53.14      8.65 o 
 -13   1   8        9.85       22.64      7.46 o 
 -12   1   8      209.57      185.42     10.43 o 
 -11   1   8      421.53      410.01     11.84 o 
 -10   1   8       21.28       19.47      5.17 o 
  -9   1   8      671.09      680.12     12.30 o 
  -8   1   8        7.35        4.12      3.77 o 
  -7   1   8      581.01      576.32      8.90 o 
  -6   1   8      844.20      791.26     10.09 o 
  -5   1   8      954.34      980.66     10.34 o 
  -4   1   8      116.37       93.29      3.68 o 
  -3   1   8     1061.98     1027.15      9.43 o 
  -2   1   8     1223.04     1206.49     10.59 o 
  -1   1   8      950.65      893.57      8.34 o 
   0   1   8     1672.78     1688.19     15.01 o 
   1   1   8     1915.54     1903.78     18.46 o 
   2   1   8      524.92      540.72      7.72 o 
   3   1   8      525.18      526.97      9.40 o 
   4   1   8       90.32       93.40      6.59 o 
   5   1   8      240.87      259.86      6.55 o 
   6   1   8      228.99      260.43      7.30 o 
   7   1   8       78.53       90.01      5.23 o 
   8   1   8       14.51        9.19      5.21 o 
   9   1   8       45.67       55.04      7.00 o 
  10   1   8        6.23       14.67      7.09 o 
  11   1   8       73.56       64.93      8.26 o 
  12   1   8        0.58       -5.28      8.26 o 
  13   1   8        0.11       -9.01      9.01 o 
 -14   2   8       33.73       11.50     18.47 o 
 -13   2   8       16.01        1.93      7.54 o 
 -12   2   8       81.28       89.41      7.98 o 
 -11   2   8       11.75        1.61     11.47 o 
 -10   2   8      180.43      176.41      8.74 o 
  -9   2   8       11.85       11.99      4.90 o 
  -8   2   8        0.24        2.34      4.43 o 
  -7   2   8       14.73       14.17      3.63 o 
  -6   2   8        3.13        7.29      3.08 o 
  -5   2   8       68.03       78.85      3.76 o 
  -4   2   8      117.03      101.23      4.04 o 
  -3   2   8        7.94       11.88      2.46 o 
  -2   2   8        7.95        2.58      2.05 o 
  -1   2   8      117.35      107.97      3.67 o 
   0   2   8      319.27      329.51      4.86 o 
   1   2   8        2.95        1.38      2.44 o 
   2   2   8      498.99      488.95      9.82 o 
   3   2   8       16.62       18.08      3.34 o 
   4   2   8        3.93        6.52      3.44 o 
   5   2   8       78.12       72.87      4.25 o 
   6   2   8       77.64       80.99      4.96 o 
   7   2   8        2.08        0.00      4.87 o 
   8   2   8       63.77       59.39      5.91 o 
   9   2   8        2.15        2.15      5.80 o 
  10   2   8        0.34       -6.67      7.20 o 
  11   2   8        4.43       12.01      7.87 o 
  12   2   8        8.32        9.15      8.60 o 
  13   2   8        0.19       -3.19     10.91 o 
 -13   3   8       78.94       87.70      8.89 o 
 -12   3   8      246.76      271.21     11.85 o 
 -11   3   8      211.37      214.15     12.91 o 
 -10   3   8      584.39      608.36     12.13 o 
  -9   3   8      398.63      413.12     10.25 o 
  -8   3   8     1562.02     1590.07     19.27 o 
  -7   3   8      479.23      484.17      8.97 o 
  -6   3   8     1146.47     1127.18     12.23 o 
  -5   3   8     1290.54     1334.46     14.63 o 
  -4   3   8     1198.73     1164.94     11.97 o 
  -3   3   8     1417.42     1374.30     13.40 o 
  -2   3   8     1247.98     1207.25     17.17 o 
  -1   3   8     1560.15     1591.02     13.68 o 
   0   3   8      523.33      511.25      6.43 o 
   1   3   8      912.46      916.49      9.05 o 
   2   3   8     1242.54     1240.63     13.33 o 
   3   3   8      678.38      653.96      9.13 o 
   4   3   8      372.14      381.82      8.26 o 
   5   3   8      332.31      364.29      7.65 o 
   6   3   8      181.73      193.35      8.09 o 
   7   3   8      194.26      174.35      9.61 o 
   8   3   8       98.74      104.74      8.51 o 
   9   3   8       50.39       47.24      7.72 o 
  10   3   8       23.92       14.31      7.90 o 
  11   3   8       11.94        5.99     15.37 o 
  12   3   8       15.56       27.26     10.84 o 
 -13   4   8      128.52      127.98     21.25 o 
 -12   4   8        0.45        3.74      6.87 o 
 -11   4   8        2.63       -0.47      6.35 o 
 -10   4   8       21.88       25.36      6.17 o 
  -9   4   8       68.68       58.88      6.36 o 
  -8   4   8        1.43       -3.83      4.75 o 
  -7   4   8        4.93        8.90      4.53 o 
  -6   4   8      372.28      350.15      9.95 o 
  -5   4   8        9.61        3.56      4.47 o 
  -4   4   8       90.74       92.98      4.49 o 
  -3   4   8       12.02       10.16      3.21 o 
  -2   4   8       99.26       96.29      5.30 o 
  -1   4   8      538.78      533.79      7.65 o 
   0   4   8        7.21        9.78      3.18 o 
   1   4   8      296.83      299.46      6.26 o 
   2   4   8       65.94       69.97      4.25 o 
   3   4   8        0.74        0.53      4.62 o 
   4   4   8       58.47       55.57      5.34 o 
   5   4   8      106.73      101.96      9.20 o 
   6   4   8      116.47      105.06      7.64 o 
   7   4   8       47.28       38.08      7.14 o 
   8   4   8       13.93        9.42      7.36 o 
   9   4   8        3.43       -7.64      7.64 o 
  10   4   8       13.50        0.81      8.34 o 
  11   4   8        6.42        0.98      8.92 o 
  12   4   8        8.81        7.66     21.08 o 
 -12   5   8        0.93        4.58      8.75 o 
 -11   5   8        4.01       11.56      7.79 o 
 -10   5   8        0.13        1.73      6.36 o 
  -9   5   8       13.40       11.00      6.18 o 
  -8   5   8      156.32      160.42      7.99 o 
  -7   5   8        3.64        8.23      5.40 o 
  -6   5   8      135.98      121.52      7.02 o 
  -5   5   8       68.44       83.66      5.65 o 
  -4   5   8       15.70        9.89      4.23 o 
  -3   5   8      337.55      358.63      8.16 o 
  -2   5   8       66.52       73.32      4.65 o 
  -1   5   8        1.55        5.03      3.97 o 
   0   5   8      223.31      191.24      6.29 o 
   1   5   8        4.83       -0.81      3.80 o 
   2   5   8        1.08        4.99      4.32 o 
   3   5   8       36.58       54.67      5.74 o 
   4   5   8        4.73       10.97      6.99 o 
   5   5   8        0.42       -4.03      6.61 o 
   6   5   8        1.50       -4.00      7.09 o 
   7   5   8       79.78       82.31      9.00 o 
   8   5   8       54.50       66.03      8.71 o 
   9   5   8       13.58       23.80      8.62 o 
  10   5   8       15.85       17.01     11.97 o 
  11   5   8        0.05       -5.12      9.63 o 
 -11   6   8        3.24       -0.51      9.21 o 
 -10   6   8        0.10        9.73      8.76 o 
  -9   6   8       16.10        8.53      7.95 o 
  -8   6   8       14.57       41.82      8.60 o 
  -7   6   8       11.00        0.56      8.15 o 
  -6   6   8      331.84      294.25     12.37 o 
  -5   6   8        2.19        7.46      6.61 o 
  -4   6   8      111.37      116.06      6.70 o 
  -3   6   8      172.46      149.01      7.27 o 
  -2   6   8      211.03      195.91      7.73 o 
  -1   6   8      102.00       93.89      5.37 o 
   0   6   8      160.83      147.85      6.69 o 
   1   6   8      100.61      108.72      5.49 o 
   2   6   8        1.23       -0.86      5.58 o 
   3   6   8       14.52       11.11      7.06 o 
   4   6   8      137.43      138.48     14.99 o 
   5   6   8       27.52       27.82      7.58 o 
   6   6   8        0.65        0.10      7.88 o 
   7   6   8        3.06        8.15      8.31 o 
   8   6   8        3.31        6.73      8.75 o 
   9   6   8       22.22       30.34      9.57 o 
  10   6   8       32.88       34.34     10.22 o 
  -9   7   8       59.07       61.23      9.38 o 
  -8   7   8      170.24      208.27     12.13 o 
  -7   7   8      212.90      239.37     12.32 o 
  -6   7   8      146.30      156.20      9.65 o 
  -5   7   8      324.20      357.12     17.95 o 
  -4   7   8      517.20      544.78     14.43 o 
  -3   7   8       81.21       90.77      9.51 o 
  -2   7   8      563.43      598.94     12.02 o 
  -1   7   8      359.48      382.31     10.95 o 
   0   7   8      230.23      240.63     10.96 o 
   1   7   8      153.51      137.76      8.98 o 
   2   7   8      248.18      240.69     10.90 o 
   3   7   8       81.13       96.53     12.65 o 
   4   7   8       90.98       67.59      8.52 o 
   5   7   8      104.09       88.17      9.46 o 
   6   7   8       46.84       46.05     12.36 o 
   7   7   8       10.16       12.50      9.18 o 
   8   7   8       22.36       25.23      9.77 o 
  -7   8   8       10.74       13.97      9.19 o 
  -6   8   8       11.60        9.69      8.71 o 
  -5   8   8       58.75       62.40      9.05 o 
  -4   8   8        1.91        2.66      8.20 o 
  -3   8   8       25.57       13.18      8.14 o 
  -2   8   8       16.88       20.72      8.03 o 
  -1   8   8        4.39        4.66      7.16 o 
   0   8   8       31.87       24.60      7.13 o 
   1   8   8       12.28       -2.10      9.47 o 
   2   8   8        0.15       -1.15      9.10 o 
   3   8   8        4.52       13.77     13.59 o 
   4   8   8       14.35       27.43     11.24 o 
   5   8   8        0.05        2.19     11.48 o 
   6   8   8        0.01       -0.86     11.73 o 
  -4   9   8        6.95        6.95     10.10 o 
  -3   9   8       24.89       30.41     11.79 o 
  -2   9   8        0.08       -8.94      8.94 o 
  -1   9   8        2.67       -8.72      8.72 o 
   0   9   8        2.71        7.56     10.01 o 
   1   9   8        0.13       -8.11     10.90 o 
   2   9   8        0.20       -3.74     31.53 o 
   3   9   8        0.38        6.64     25.78 o 
 -13   1   9      104.86      114.30     11.56 o 
 -12   1   9       78.49       86.17      7.95 o 
 -11   1   9       51.09       73.30      7.23 o 
 -10   1   9      286.76      298.27     10.97 o 
  -9   1   9      384.40      377.34     14.81 o 
  -8   1   9      326.92      345.93      7.98 o 
  -7   1   9      698.39      695.91     10.06 o 
  -6   1   9     1541.12     1459.56     16.11 o 
  -5   1   9     1281.75     1205.36     13.28 o 
  -4   1   9      984.79      924.37      9.87 o 
  -3   1   9     1671.78     1666.27     15.30 o 
  -2   1   9     2318.45     2221.12     18.03 o 
  -1   1   9     1115.34     1088.24     12.18 o 
   0   1   9     1309.36     1244.37     13.38 o 
   1   1   9      487.94      452.17      7.39 o 
   2   1   9      276.27      290.92      6.51 o 
   3   1   9      722.54      699.83      9.52 o 
   4   1   9      814.50      802.62     15.63 o 
   5   1   9       19.70       18.74      4.04 o 
   6   1   9      169.57      175.79      6.83 o 
   7   1   9      293.02      300.79      7.94 o 
   8   1   9       98.76      107.48      8.59 o 
   9   1   9       48.76       46.25      7.49 o 
  10   1   9       98.71       98.62      8.58 o 
  11   1   9       15.50       21.05      8.45 o 
  12   1   9        2.74       15.96      8.97 o 
  13   1   9        4.12       20.21     19.51 o 
 -13   2   9        2.26        3.03      7.71 o 
 -12   2   9       25.57       25.24      7.99 o 
 -11   2   9      128.02       94.47      7.78 o 
 -10   2   9       36.64       27.75      5.94 o 
  -9   2   9       16.53       21.50      5.24 o 
  -8   2   9      179.70      171.90      8.40 o 
  -7   2   9       12.06        7.57      3.87 o 
  -6   2   9        3.61        4.76      3.61 o 
  -5   2   9       29.90       21.05      3.27 o 
  -4   2   9       31.72       25.12      3.31 o 
  -3   2   9       26.41       24.68      3.38 o 
  -2   2   9        0.93       -1.19      2.27 o 
  -1   2   9       11.39       11.30      2.36 o 
   0   2   9       11.76        7.01      3.23 o 
   1   2   9      120.23      123.20      5.54 o 
   2   2   9        0.45        0.22      3.55 o 
   3   2   9      100.55       90.35      4.55 o 
   4   2   9      221.54      219.94      6.79 o 
   5   2   9       10.40        9.11      4.12 o 
   6   2   9        0.31        5.62      4.64 o 
   7   2   9      332.54      318.41      9.61 o 
   8   2   9       34.35       35.65      6.07 o 
   9   2   9        0.19        1.36      6.23 o 
  10   2   9        1.73        1.61      7.64 o 
  11   2   9       30.83       28.13     13.20 o 
  12   2   9        7.64        5.41     10.65 o 
 -13   3   9        6.75        3.00      8.16 o 
 -12   3   9        0.61        5.05      7.60 o 
 -11   3   9       45.41       58.27      6.87 o 
 -10   3   9      126.05      131.93      7.61 o 
  -9   3   9       19.48       12.47      5.48 o 
  -8   3   9      104.34      100.99      6.09 o 
  -7   3   9      128.66      137.39      7.93 o 
  -6   3   9        3.37        3.29      3.72 o 
  -5   3   9      192.66      207.15      7.06 o 
  -4   3   9      441.32      444.79      7.35 o 
  -3   3   9       18.91       24.40      3.25 o 
  -2   3   9      117.33      125.07      4.96 o 
  -1   3   9      167.38      183.59      5.63 o 
   0   3   9      366.02      392.61      7.51 o 
   1   3   9      170.60      177.12      7.43 o 
   2   3   9      710.20      718.15     10.99 o 
   3   3   9       93.22      110.76      5.71 o 
   4   3   9      104.22      129.32      6.51 o 
   5   3   9       69.15       92.68      5.28 o 
   6   3   9      280.53      288.27     10.23 o 
   7   3   9        0.75        8.13      6.69 o 
   8   3   9       45.01       55.11      7.68 o 
   9   3   9       23.10       35.74      7.94 o 
  10   3   9        1.02       -0.40      8.29 o 
  11   3   9        0.19       -9.57     10.28 o 
  12   3   9       43.30       47.87     11.70 o 
 -12   4   9        0.03       -4.44      7.09 o 
 -11   4   9        1.72       -6.59      6.59 o 
 -10   4   9       10.07       13.02      6.33 o 
  -9   4   9        0.17       -0.96      5.80 o 
  -8   4   9      134.95      117.03      6.92 o 
  -7   4   9       25.68       15.07      4.90 o 
  -6   4   9        8.28       12.48      6.08 o 
  -5   4   9        9.99        6.02      3.84 o 
  -4   4   9       33.58       31.03      3.90 o 
  -3   4   9       67.86       77.03      4.13 o 
  -2   4   9       31.14       27.58      3.89 o 
  -1   4   9        6.56        6.07      3.64 o 
   0   4   9       57.45       52.53      4.23 o 
   1   4   9       14.62        2.33      4.77 o 
   2   4   9      239.44      246.72      8.12 o 
   3   4   9      154.62      166.06     10.68 o 
   4   4   9        1.63       -5.16      5.16 o 
   5   4   9        2.44       -1.94      6.30 o 
   6   4   9      113.28      103.10      7.96 o 
   7   4   9       12.55       10.54      8.12 o 
   8   4   9       57.48       57.57      8.25 o 
   9   4   9        3.51       -1.88      8.22 o 
  10   4   9        0.09        8.48      9.55 o 
  11   4   9        0.30        2.89      9.89 o 
 -11   5   9       90.44       93.73     22.58 o 
 -10   5   9      288.62      343.67     13.38 o 
  -9   5   9      146.85      159.94      9.78 o 
  -8   5   9      249.98      260.96     10.17 o 
  -7   5   9      445.72      466.77     11.16 o 
  -6   5   9      626.29      651.35     18.73 o 
  -5   5   9      436.44      455.89     10.47 o 
  -4   5   9      643.36      662.08     11.63 o 
  -3   5   9      452.68      498.77      9.33 o 
  -2   5   9      565.02      567.12      9.73 o 
  -1   5   9     1529.83     1526.74     26.05 o 
   0   5   9      385.24      409.65     10.48 o 
   1   5   9      115.40      126.09      7.33 o 
   2   5   9      333.28      344.26      9.36 o 
   3   5   9      906.47      906.19     27.21 o 
   4   5   9       77.15       71.90      7.49 o 
   5   5   9      116.88      106.58      8.14 o 
   6   5   9       56.12       62.48      8.23 o 
   7   5   9      136.03      135.00      9.51 o 
   8   5   9       22.62       19.01      8.52 o 
   9   5   9       15.44        7.48      9.04 o 
  10   5   9        8.38       16.60      9.75 o 
 -10   6   9        7.91        5.50      9.20 o 
  -9   6   9       39.42       36.64      9.17 o 
  -8   6   9       43.74       28.63      7.91 o 
  -7   6   9       74.81       63.20      7.98 o 
  -6   6   9       36.48       34.64      7.41 o 
  -5   6   9       27.60       14.41      5.93 o 
  -4   6   9       73.82       76.76      6.28 o 
  -3   6   9        1.43       -1.05      4.93 o 
  -2   6   9        4.17        7.94      4.96 o 
  -1   6   9        0.51        1.73      4.82 o 
   0   6   9        8.51        6.76      5.63 o 
   1   6   9        4.99       -5.92      6.99 o 
   2   6   9        3.60       -0.44      6.12 o 
   3   6   9        0.07       -7.00      7.00 o 
   4   6   9        0.73       -0.78      7.33 o 
   5   6   9        1.67        3.83      7.92 o 
   6   6   9        1.72       15.20      8.31 o 
   7   6   9        0.03       11.40      8.62 o 
   8   6   9        1.99        4.43      9.10 o 
   9   6   9        0.17        2.16     12.17 o 
  -9   7   9       16.83       14.17     10.41 o 
  -8   7   9        0.72        2.53     10.31 o 
  -7   7   9        1.57        5.13      8.25 o 
  -6   7   9        0.16       -1.40      7.95 o 
  -5   7   9       42.55       45.88      8.10 o 
  -4   7   9        0.74       13.06      7.37 o 
  -3   7   9        2.77        5.44      7.22 o 
  -2   7   9        5.66        2.85      6.48 o 
  -1   7   9        3.78        3.68      8.60 o 
   0   7   9        8.20       14.83      7.51 o 
   1   7   9        8.14       22.27      9.51 o 
   2   7   9       25.67       17.40     11.70 o 
   3   7   9        6.25        7.91      7.98 o 
   4   7   9        1.49        6.54      8.21 o 
   5   7   9        6.42        1.67      8.62 o 
   6   7   9        1.66        1.04      9.14 o 
   7   7   9        0.50       11.16      9.48 o 
   8   7   9        2.52      -11.33     11.33 o 
  -6   8   9        2.17       12.32      8.99 o 
  -5   8   9        4.12      -11.49     11.49 o 
  -4   8   9        0.28       -2.03      9.69 o 
  -3   8   9        7.75       -3.12      8.17 o 
  -2   8   9       41.56       43.02      8.60 o 
  -1   8   9       21.50       21.70      8.57 o 
   0   8   9       26.65       11.97      8.41 o 
   1   8   9       10.61       -0.18     20.38 o 
   2   8   9       24.75       30.83     16.38 o 
   3   8   9        0.35       -1.24     17.59 o 
   4   8   9        0.95        5.64     13.66 o 
   5   8   9        4.61        0.82     12.10 o 
  -2   9   9       20.36       20.60     12.78 o 
  -1   9   9       23.79       24.13     16.20 o 
   0   9   9       68.70       19.16     19.16 o 
   1   9   9       52.55       39.37     20.90 o 
 -13   0  10       31.66        9.15     17.25 o 
 -12   0  10       75.11       58.01     16.72 o 
 -11   0  10        2.38       14.92     14.46 o 
 -10   0  10       10.22       -3.34      8.51 o 
  -9   0  10       51.78       45.34     11.26 o 
  -8   0  10      370.35      345.44     18.35 o 
  -7   0  10      946.09      894.51     16.55 o 
  -6   0  10       63.28       68.21      6.09 o 
  -5   0  10       62.46       58.81      5.48 o 
  -4   0  10      326.90      343.91      9.43 o 
  -3   0  10     1174.10     1144.91     15.24 o 
  -2   0  10       93.88      100.46      6.54 o 
  -1   0  10       26.48       26.93      5.40 o 
   0   0  10      120.85      113.75      7.27 o 
   1   0  10      377.39      397.34     10.66 o 
   2   0  10      777.03      740.22     14.14 o 
   3   0  10        8.06        9.19      6.11 o 
   4   0  10       14.23       17.95      5.97 o 
   5   0  10       57.52       64.11      6.96 o 
   6   0  10      119.42      102.20      8.23 o 
   7   0  10       13.90        2.00      6.87 o 
   8   0  10       59.11       60.79     10.47 o 
   9   0  10       33.27       38.27     11.21 o 
  10   0  10       48.81       54.43     12.07 o 
  11   0  10        8.54        6.43     12.31 o 
  12   0  10        0.11      -13.17     13.17 o 
 -13   1  10       14.59       13.25     11.11 o 
 -12   1  10       64.83       75.83     10.68 o 
 -11   1  10       88.60       94.92      7.80 o 
 -10   1  10      153.21      178.27      9.12 o 
  -9   1  10      519.09      496.72     12.03 o 
  -8   1  10      566.28      575.39     10.88 o 
  -7   1  10      380.73      381.35     11.84 o 
  -6   1  10      240.85      239.88      6.90 o 
  -5   1  10      571.16      546.83      9.82 o 
  -4   1  10     1221.98     1214.74     12.33 o 
  -3   1  10      479.23      453.04      7.41 o 
  -2   1  10      281.17      289.80      6.79 o 
  -1   1  10      566.73      542.44     11.53 o 
   0   1  10      153.05      160.71      6.06 o 
   1   1  10      247.32      237.68      7.58 o 
   2   1  10     1088.15     1113.20     12.94 o 
   3   1  10       62.53       75.31      5.13 o 
   4   1  10      787.36      829.02     11.22 o 
   5   1  10       41.82       43.93      5.19 o 
   6   1  10      269.70      273.69      7.86 o 
   7   1  10        8.02       10.98      5.02 o 
   8   1  10      455.11      428.33     10.60 o 
   9   1  10       28.21       30.34      7.79 o 
  10   1  10        5.10        8.31      8.60 o 
  11   1  10        0.59       -8.53      8.53 o 
  12   1  10        0.50        4.00      9.44 o 
 -13   2  10        0.35       -2.95      8.00 o 
 -12   2  10        8.73       10.67      7.62 o 
 -11   2  10       25.01       12.38      7.01 o 
 -10   2  10        1.09        0.89      5.67 o 
  -9   2  10        5.08        3.93      5.33 o 
  -8   2  10       21.27       20.14      5.18 o 
  -7   2  10        6.69       -0.76      4.11 o 
  -6   2  10       37.79       42.47      4.25 o 
  -5   2  10        2.19       -2.52      3.35 o 
  -4   2  10       16.47       20.70      3.46 o 
  -3   2  10      151.79      138.43      5.31 o 
  -2   2  10       44.12       48.96      4.52 o 
  -1   2  10      104.72      105.45      4.97 o 
   0   2  10       23.34       22.59      3.87 o 
   1   2  10      347.80      343.13      7.47 o 
   2   2  10      408.62      394.07      7.82 o 
   3   2  10      163.19      178.07      8.28 o 
   4   2  10       19.49       22.24      4.61 o 
   5   2  10        0.31        4.02      4.55 o 
   6   2  10       12.39       11.43      4.80 o 
   7   2  10        6.03        1.69      5.82 o 
   8   2  10        2.76        0.91      6.21 o 
   9   2  10        1.70        1.75      6.67 o 
  10   2  10      109.46      110.67     10.83 o 
  11   2  10        1.37       -5.79     10.30 o 
  12   2  10        0.38        0.35     20.21 o 
 -12   3  10      167.85      201.60     15.99 o 
 -11   3  10      164.95      172.57     13.04 o 
 -10   3  10      167.80      162.17      8.77 o 
  -9   3  10      303.75      354.89     10.50 o 
  -8   3  10      534.62      563.64     11.41 o 
  -7   3  10      323.14      322.63     10.84 o 
  -6   3  10      588.36      586.30     10.81 o 
  -5   3  10      896.70      915.14     10.99 o 
  -4   3  10      807.21      784.85     11.39 o 
  -3   3  10      604.79      595.24      8.45 o 
  -2   3  10     1029.32     1025.24     12.36 o 
  -1   3  10      419.11      402.33      9.16 o 
   0   3  10     1418.71     1394.02     15.37 o 
   1   3  10     1491.24     1463.74     25.16 o 
   2   3  10      446.39      428.21      8.51 o 
   3   3  10      199.65      226.56      7.25 o 
   4   3  10      220.04      201.85      8.16 o 
   5   3  10      809.29      854.39     31.84 o 
   6   3  10       21.46       29.92      6.96 o 
   7   3  10       52.88       41.78      7.60 o 
   8   3  10        4.91       -0.48      7.50 o 
   9   3  10       21.31       31.52      8.35 o 
  10   3  10        3.16       14.37      8.86 o 
  11   3  10        0.37       -9.03     15.68 o 
 -12   4  10       79.39       74.28      8.24 o 
 -11   4  10       55.79       65.58      9.33 o 
 -10   4  10       78.17       83.79      8.48 o 
  -9   4  10      144.95      155.53      8.40 o 
  -8   4  10       27.43       31.73      6.04 o 
  -7   4  10       45.49       49.91      5.87 o 
  -6   4  10       95.23       94.35      5.54 o 
  -5   4  10       32.01       36.23      4.43 o 
  -4   4  10       29.48       25.75      4.10 o 
  -3   4  10      331.05      324.49     12.53 o 
  -2   4  10       10.45        6.83      4.68 o 
  -1   4  10      102.14      108.29      6.72 o 
   0   4  10      429.13      409.92     10.94 o 
   1   4  10      466.63      472.98      9.97 o 
   2   4  10       29.16       25.70      5.58 o 
   3   4  10       30.88       26.89      5.60 o 
   4   4  10      234.66      233.14      8.90 o 
   5   4  10        0.69        1.18      6.81 o 
   6   4  10        2.37       -0.10      7.17 o 
   7   4  10       50.54       60.08      9.20 o 
   8   4  10       14.26        0.37     10.26 o 
   9   4  10        1.53       10.57      8.78 o 
  10   4  10        1.18       -8.98      8.98 o 
 -11   5  10        0.48       -0.55      8.01 o 
 -10   5  10        4.28        1.45      7.48 o 
  -9   5  10        7.41       16.03      7.25 o 
  -8   5  10        2.44       11.15      6.88 o 
  -7   5  10        0.13       -0.24      6.06 o 
  -6   5  10       21.13        8.53      5.94 o 
  -5   5  10       41.94       28.33      5.72 o 
  -4   5  10       56.57       60.00      6.28 o 
  -3   5  10        3.97       -0.52      4.64 o 
  -2   5  10      200.97      218.28      8.87 o 
  -1   5  10      256.32      230.30     10.32 o 
   0   5  10      243.46      257.65     10.33 o 
   1   5  10        0.20        5.66      6.47 o 
   2   5  10       22.46       29.03      6.06 o 
   3   5  10        0.21       -0.45      6.00 o 
   4   5  10       17.07       19.34      7.31 o 
   5   5  10       49.42       57.51      8.14 o 
   6   5  10       19.90        3.11      7.97 o 
   7   5  10        2.14       11.00      8.44 o 
   8   5  10        0.95        6.85      8.96 o 
   9   5  10        1.84       -9.30      9.30 o 
  10   5  10       20.74       18.49     11.78 o 
  -9   6  10        0.04        9.39      9.06 o 
  -8   6  10        1.69        6.62      7.91 o 
  -7   6  10        0.05      -11.06     11.06 o 
  -6   6  10        7.20        0.65      7.26 o 
  -5   6  10       37.79       40.74      6.56 o 
  -4   6  10        0.51       -2.10      5.97 o 
  -3   6  10        0.18       -5.91      5.91 o 
  -2   6  10        1.05       -3.66      5.86 o 
  -1   6  10       30.84       46.27      7.47 o 
   0   6  10       40.19       40.63      7.53 o 
   1   6  10       65.80       60.37     14.18 o 
   2   6  10       54.40       52.80      7.82 o 
   3   6  10        9.02        0.24      7.52 o 
   4   6  10       62.25       51.64      8.30 o 
   5   6  10       22.35       33.27      8.58 o 
   6   6  10       16.45       19.37      8.74 o 
   7   6  10       44.29       55.21      9.55 o 
   8   6  10        1.54       -9.52      9.52 o 
  -8   7  10       90.79       93.78     11.17 o 
  -7   7  10       75.94      106.52      9.81 o 
  -6   7  10      136.63      151.86     10.50 o 
  -5   7  10      113.70      128.42      9.42 o 
  -4   7  10      126.15      133.27      9.31 o 
  -3   7  10      326.90      387.08     15.41 o 
  -2   7  10      129.14      138.82      9.81 o 
  -1   7  10       95.50       89.20     10.79 o 
   0   7  10       68.43       84.35     10.64 o 
   1   7  10      200.19      229.91     13.60 o 
   2   7  10       20.05       18.06     10.91 o 
   3   7  10       30.59       25.80      9.80 o 
   4   7  10       46.18       69.90      9.27 o 
   5   7  10       60.04       56.58      9.53 o 
   6   7  10       28.81       20.57      9.75 o 
   7   7  10        0.82        4.72     11.66 o 
  -5   8  10        9.17        5.81      9.13 o 
  -4   8  10       55.78       52.54     11.08 o 
  -3   8  10       16.67        3.03     10.43 o 
  -2   8  10       65.94       76.68     14.73 o 
  -1   8  10       27.09       25.48     10.61 o 
   0   8  10       25.58       57.54     10.94 o 
   1   8  10       17.29       12.81     13.49 o 
   2   8  10       16.65       29.84     14.02 o 
   3   8  10        0.20        2.34     15.50 o 
   4   8  10        0.24       -6.10     13.80 o 
 -12   1  11       49.85       64.05      8.31 o 
 -11   1  11      176.01      166.77      9.86 o 
 -10   1  11       59.86       76.83      8.00 o 
  -9   1  11       46.89       46.63      5.90 o 
  -8   1  11      159.80      160.87      7.92 o 
  -7   1  11      407.95      398.99      8.59 o 
  -6   1  11      214.24      209.57      7.02 o 
  -5   1  11      312.77      300.29      7.27 o 
  -4   1  11      399.64      400.30     13.23 o 
  -3   1  11      688.44      644.46     10.75 o 
  -2   1  11      459.47      450.97      9.37 o 
  -1   1  11      738.80      728.02     13.66 o 
   0   1  11      710.33      734.47     11.48 o 
   1   1  11      265.74      266.30      7.31 o 
   2   1  11      196.04      193.75      7.07 o 
   3   1  11      164.61      160.53      7.06 o 
   4   1  11       96.20       91.41      5.41 o 
   5   1  11       76.25       87.80      5.53 o 
   6   1  11       87.68       75.07      5.64 o 
   7   1  11        1.23        4.67      6.12 o 
   8   1  11        7.43        4.60      6.57 o 
   9   1  11       11.95       29.72      8.31 o 
  10   1  11       19.93       15.01      8.78 o 
  11   1  11       12.16       18.67     12.07 o 
 -12   2  11       86.89       84.00      8.80 o 
 -11   2  11      129.62      109.57      8.48 o 
 -10   2  11      214.89      204.85      9.79 o 
  -9   2  11      268.71      253.65      9.65 o 
  -8   2  11       84.49       87.84      6.13 o 
  -7   2  11      178.38      170.34      7.37 o 
  -6   2  11      228.57      218.23      8.59 o 
  -5   2  11      461.70      481.45      8.67 o 
  -4   2  11       76.38       74.73      7.51 o 
  -3   2  11       71.76       74.48      5.29 o 
  -2   2  11       16.69       10.82      5.19 o 
  -1   2  11     1158.58     1152.72     15.14 o 
   0   2  11        1.74        3.82      4.23 o 
   1   2  11       17.67       24.02      4.53 o 
   2   2  11      156.26      165.93      7.23 o 
   3   2  11      325.45      344.40      8.22 o 
   4   2  11      164.75      142.46      6.90 o 
   5   2  11       41.83       43.80      5.29 o 
   6   2  11       12.25       13.62      6.34 o 
   7   2  11        8.91       28.70      6.55 o 
   8   2  11        9.79       10.95      7.55 o 
   9   2  11       14.06       16.41      7.28 o 
  10   2  11       11.87        8.77     10.45 o 
  11   2  11       22.12       32.74     14.54 o 
 -12   3  11        0.23        3.62      8.16 o 
 -11   3  11        0.78       -1.46      7.02 o 
 -10   3  11        1.98       -4.12      6.49 o 
  -9   3  11       77.89       90.76      7.00 o 
  -8   3  11        1.83        5.52      5.70 o 
  -7   3  11      100.13       93.52      6.30 o 
  -6   3  11      114.76      129.02      6.20 o 
  -5   3  11        1.56        2.15      4.03 o 
  -4   3  11       37.70       31.38      5.43 o 
  -3   3  11      620.34      615.32     11.17 o 
  -2   3  11        1.14        1.97      4.87 o 
  -1   3  11       60.39       46.52      5.30 o 
   0   3  11      109.96      122.69      9.37 o 
   1   3  11       29.29       40.40      4.76 o 
   2   3  11       19.67       18.40      4.81 o 
   3   3  11      134.10      156.84      8.13 o 
   4   3  11       76.65       90.08      6.36 o 
   5   3  11       55.69       29.59      6.03 o 
   6   3  11       93.32       88.61      7.91 o 
   7   3  11       21.93       29.69      7.94 o 
   8   3  11        0.69       -7.86      7.86 o 
   9   3  11        0.35       -2.13      8.51 o 
  10   3  11       23.10       17.00     11.01 o 
 -11   4  11        9.72       12.77      7.45 o 
 -10   4  11       10.68       18.43      7.12 o 
  -9   4  11        0.16       -6.32      6.32 o 
  -8   4  11        0.51       -4.91      5.93 o 
  -7   4  11       10.08        8.49      5.77 o 
  -6   4  11        9.49        3.40      7.76 o 
  -5   4  11       32.69       32.91      4.71 o 
  -4   4  11        0.06       -3.43      6.67 o 
  -3   4  11       98.33       89.41      7.59 o 
  -2   4  11        4.41        5.03      6.02 o 
  -1   4  11      218.93      227.67      9.84 o 
   0   4  11       12.04       13.28      6.30 o 
   1   4  11       37.52       44.68      6.85 o 
   2   4  11       47.97       30.31      5.96 o 
   3   4  11       37.28       36.45      6.23 o 
   4   4  11        8.44       10.70      6.20 o 
   5   4  11      114.03      114.58     13.01 o 
   6   4  11       26.45       21.40     10.40 o 
   7   4  11        0.19        1.51      8.18 o 
   8   4  11       18.17       14.04      8.81 o 
   9   4  11       20.78       30.65      9.44 o 
  10   4  11        4.12        4.49     11.38 o 
 -10   5  11      113.23      109.42      9.14 o 
  -9   5  11       57.00       72.20     16.37 o 
  -8   5  11      192.65      208.49     11.48 o 
  -7   5  11      160.09      198.70     12.72 o 
  -6   5  11      224.61      222.18      9.79 o 
  -5   5  11       95.06       99.35      9.40 o 
  -4   5  11      624.39      625.25     14.38 o 
  -3   5  11      167.86      187.40     10.69 o 
  -2   5  11      186.47      197.09     10.78 o 
  -1   5  11      128.35      151.11      9.47 o 
   0   5  11      448.54      484.73     14.89 o 
   1   5  11      210.01      221.56     10.85 o 
   2   5  11      134.43      129.50      9.13 o 
   3   5  11      136.76      148.57      8.94 o 
   4   5  11       87.39       82.35      8.39 o 
   5   5  11       71.00       65.25      8.58 o 
   6   5  11       26.16       22.72      8.66 o 
   7   5  11       75.23       71.95      9.42 o 
   8   5  11        3.95        6.96      9.27 o 
   9   5  11        2.33       -2.02      9.69 o 
  -9   6  11       54.66       49.82     11.86 o 
  -8   6  11      103.41       93.78      9.01 o 
  -7   6  11       97.01       99.31      9.09 o 
  -6   6  11       70.48       69.58      7.46 o 
  -5   6  11      133.32      148.54      9.49 o 
  -4   6  11      163.68      161.39     11.28 o 
  -3   6  11       51.31       53.01      8.07 o 
  -2   6  11      195.02      187.29     11.92 o 
  -1   6  11       56.65       70.31      8.14 o 
   0   6  11       22.79       38.46      7.91 o 
   1   6  11       28.18       24.51      8.14 o 
   2   6  11      111.50      113.75      9.22 o 
   3   6  11       22.65       23.93     12.59 o 
   4   6  11       13.90       10.17      8.36 o 
   5   6  11       11.78       -2.47      8.66 o 
   6   6  11       12.69       15.90      9.27 o 
   7   6  11        8.58       17.42      9.49 o 
   8   6  11        9.14       18.12     20.90 o 
  -7   7  11       16.96       12.59     10.22 o 
  -6   7  11        6.59        8.20     10.13 o 
  -5   7  11       25.53       20.10     10.44 o 
  -4   7  11        0.30      -11.27     18.47 o 
  -3   7  11       39.03       39.31     14.44 o 
  -2   7  11       14.62       13.28     10.39 o 
  -1   7  11       46.63       51.42     12.44 o 
   0   7  11        1.08       12.30     10.51 o 
   1   7  11        9.64       23.46     10.38 o 
   2   7  11        3.34        2.71     11.48 o 
   3   7  11        0.30       -9.97      9.97 o 
   4   7  11       28.49        8.87     10.70 o 
   5   7  11        0.64       -1.24      9.35 o 
   6   7  11        2.60       -9.93     13.79 o 
  -4   8  11        8.91       13.79     15.05 o 
  -3   8  11        2.09        3.24     14.47 o 
  -2   8  11       15.85        2.71     14.98 o 
  -1   8  11        0.01       -5.76     10.78 o 
   0   8  11       10.04       22.30     14.98 o 
   1   8  11        0.25       -7.39     14.23 o 
   2   8  11       25.70       21.60     20.21 o 
 -12   0  12       37.09        1.74     13.59 o 
 -11   0  12      136.56      129.29     12.54 o 
 -10   0  12      102.09       90.62     11.02 o 
  -9   0  12       53.48       43.85      7.97 o 
  -8   0  12       41.68       28.86      9.92 o 
  -7   0  12       32.54       42.99      6.97 o 
  -6   0  12      461.65      416.00     16.46 o 
  -5   0  12       99.05       97.69     14.11 o 
  -4   0  12       72.55       70.92     14.63 o 
  -3   0  12      139.95      160.70     21.43 o 
  -2   0  12      191.48      193.26     13.76 o 
  -1   0  12       47.19       57.66      6.82 o 
   0   0  12       31.87       35.67      7.93 o 
   1   0  12      738.72      773.29     25.17 o 
   2   0  12      296.57      268.97     16.59 o 
   3   0  12      180.10      205.30     11.07 o 
   4   0  12        3.86       -3.75      7.11 o 
   5   0  12        1.59        0.97      7.51 o 
   6   0  12        3.45        2.22      7.72 o 
   7   0  12       26.80       15.03      8.44 o 
   8   0  12       33.59       15.33     19.51 o 
   9   0  12        4.10        6.80     12.18 o 
  10   0  12        0.73        4.66     15.16 o 
  11   0  12        6.31       -3.14     19.86 o 
 -12   1  12        0.37        4.47      9.71 o 
 -11   1  12       25.84       40.50     11.62 o 
 -10   1  12        0.86        2.45      6.22 o 
  -9   1  12        2.38       -1.95      6.29 o 
  -8   1  12       43.28       51.43      5.48 o 
  -7   1  12       95.42       98.34      7.73 o 
  -6   1  12       22.32       26.32      6.35 o 
  -5   1  12      487.29      440.07     11.26 o 
  -4   1  12        2.68        3.27      5.70 o 
  -3   1  12      197.76      195.70      9.55 o 
  -2   1  12       88.21       98.19      6.05 o 
  -1   1  12     1357.71     1362.12     20.40 o 
   0   1  12      110.74      105.66      6.82 o 
   1   1  12      523.27      542.98     11.22 o 
   2   1  12       99.10      107.33      5.64 o 
   3   1  12        3.43        5.41      4.94 o 
   4   1  12       32.96       26.27      5.33 o 
   5   1  12       98.31      105.38      6.35 o 
   6   1  12       25.69       13.82      5.88 o 
   7   1  12        1.82       -3.44      7.18 o 
   8   1  12        6.03       -3.39      7.02 o 
   9   1  12        1.34        6.16      8.53 o 
  10   1  12        6.38       -3.24      9.05 o 
 -11   2  12       55.94       36.23      9.05 o 
 -10   2  12        0.22        3.42      6.89 o 
  -9   2  12        3.20        8.95      6.23 o 
  -8   2  12       13.70       11.82      5.64 o 
  -7   2  12       49.55       45.86      5.90 o 
  -6   2  12       14.67        9.45      6.39 o 
  -5   2  12        4.44        5.05      6.08 o 
  -4   2  12       16.20       11.81      6.05 o 
  -3   2  12      211.98      183.65     10.94 o 
  -2   2  12       10.57       19.10      5.23 o 
  -1   2  12        1.42        1.15      5.04 o 
   0   2  12       61.00       58.27      5.63 o 
   1   2  12      307.52      334.52      8.46 o 
   2   2  12        6.74       10.11      5.00 o 
   3   2  12       75.20       74.48      5.65 o 
   4   2  12       66.10       55.44      5.80 o 
   5   2  12       76.41       91.42      6.77 o 
   6   2  12       22.02       25.81      6.60 o 
   7   2  12        4.78        5.81      6.90 o 
   8   2  12        2.30        9.05      8.25 o 
   9   2  12       23.01       18.18      8.93 o 
  10   2  12       14.25       16.16     11.33 o 
 -11   3  12       18.91       33.74      7.61 o 
 -10   3  12      117.82      135.32      8.20 o 
  -9   3  12      265.64      270.08     10.63 o 
  -8   3  12      110.45      109.09      7.06 o 
  -7   3  12      237.75      276.07     26.39 o 
  -6   3  12      298.48      301.03     11.26 o 
  -5   3  12      241.71      222.44     10.35 o 
  -4   3  12      317.54      317.59     14.68 o 
  -3   3  12      115.46      138.84      7.89 o 
  -2   3  12      807.19      801.14     13.78 o 
  -1   3  12        5.80        1.84      5.37 o 
   0   3  12       59.67       57.95      6.56 o 
   1   3  12       14.34       13.45      6.63 o 
   2   3  12      576.84      571.77     12.39 o 
   3   3  12      255.47      264.06      9.27 o 
   4   3  12       12.06       15.00      6.14 o 
   5   3  12       53.07       36.11     15.40 o 
   6   3  12       80.64       69.97      8.60 o 
   7   3  12      187.40      181.76     13.93 o 
   8   3  12       56.09       51.55      9.04 o 
   9   3  12       11.07        3.09      9.42 o 
 -10   4  12       84.72       92.21      8.03 o 
  -9   4  12       60.05       63.54      7.33 o 
  -8   4  12      157.12      141.03     10.17 o 
  -7   4  12      160.36      161.85     10.90 o 
  -6   4  12       57.28       59.33     10.81 o 
  -5   4  12      310.47      328.91     11.81 o 
  -4   4  12        2.52        0.32      6.89 o 
  -3   4  12      213.38      226.75     10.54 o 
  -2   4  12      158.02      160.39      9.67 o 
  -1   4  12       35.90       40.45      7.03 o 
   0   4  12        2.71        3.77      6.87 o 
   1   4  12        3.19       19.58      8.45 o 
   2   4  12       33.11       39.79      6.54 o 
   3   4  12        1.66        6.01      6.43 o 
   4   4  12       49.26       57.01      8.84 o 
   5   4  12        0.71       -2.89      8.97 o 
   6   4  12       15.44        2.64      8.31 o 
   7   4  12        2.31       14.87      8.92 o 
   8   4  12        3.79       12.21     10.06 o 
   9   4  12       10.62       13.97     10.86 o 
  -9   5  12        0.76       -2.19      7.84 o 
  -8   5  12       20.23        1.96      9.47 o 
  -7   5  12        0.41        1.65      8.37 o 
  -6   5  12      130.46      127.60     34.32 o 
  -5   5  12        8.45       13.42      9.14 o 
  -4   5  12        1.39        2.07      7.57 o 
  -3   5  12       76.78       57.69      8.09 o 
  -2   5  12        9.56       11.88      7.44 o 
  -1   5  12       11.94        7.38      8.73 o 
   0   5  12        5.32        0.87      7.46 o 
   1   5  12       16.16       17.87      7.70 o 
   2   5  12       29.97       17.94      8.04 o 
   3   5  12        5.75       -5.72      7.99 o 
   4   5  12        0.52        6.62      8.22 o 
   5   5  12       44.80       48.27      8.92 o 
   6   5  12        2.97       -6.34      8.83 o 
   7   5  12        5.43        2.97      9.34 o 
   8   5  12        3.57        7.26     13.85 o 
  -8   6  12        1.87        5.92     14.63 o 
  -7   6  12        0.14       -1.74     19.16 o 
  -6   6  12       12.10       -5.17      9.96 o 
  -5   6  12        9.39       14.87     10.04 o 
  -4   6  12       55.54       45.96     10.24 o 
  -3   6  12       37.58       54.05      8.80 o 
  -2   6  12        0.01        5.25      8.08 o 
  -1   6  12        9.64        5.68      8.05 o 
   0   6  12        6.53       12.16      8.60 o 
   1   6  12        0.11        3.72      8.35 o 
   2   6  12        6.28       10.26      8.45 o 
   3   6  12        0.12        1.52      9.85 o 
   4   6  12        0.03        6.22     10.64 o 
   5   6  12        8.95       14.06      9.40 o 
   6   6  12        0.20       10.99      9.79 o 
  -5   7  12       21.38       27.34     18.81 o 
  -4   7  12        6.38       17.14     19.69 o 
  -3   7  12       54.21       45.12     15.28 o 
  -2   7  12      141.33      124.16     12.37 o 
  -1   7  12      119.17      102.53     12.10 o 
   0   7  12       89.79      101.47     13.45 o 
   1   7  12       48.07       58.82      9.59 o 
   2   7  12       44.90       53.00     11.44 o 
   3   7  12       36.18       11.78     10.99 o 
   4   7  12       16.70       16.14     17.42 o 
 -11   1  13       34.59       40.41      9.50 o 
 -10   1  13       94.27       87.10      7.42 o 
  -9   1  13      127.54      127.65     10.99 o 
  -8   1  13        8.05       15.74      7.60 o 
  -7   1  13       89.98      101.16      8.18 o 
  -6   1  13      131.29      133.54      9.20 o 
  -5   1  13       76.67       75.58      7.31 o 
  -4   1  13      117.28      116.72     12.17 o 
  -3   1  13      326.66      312.63     10.58 o 
  -2   1  13        3.45       -1.46      6.21 o 
  -1   1  13      210.60      206.12      8.73 o 
   0   1  13      604.26      620.31     16.89 o 
   1   1  13      196.95      203.19     10.18 o 
   2   1  13        6.62        4.29      5.38 o 
   3   1  13      286.41      279.76     10.49 o 
   4   1  13       92.65       93.37      7.97 o 
   5   1  13       10.13       14.80      5.97 o 
   6   1  13       32.24       28.43      6.38 o 
   7   1  13       34.87       39.74      7.53 o 
   8   1  13        0.29       -0.06      8.09 o 
   9   1  13        1.63       -9.05      9.05 o 
  10   1  13        1.99        4.88     14.29 o 
 -11   2  13       16.51        7.13      8.77 o 
 -10   2  13      124.67      146.78     10.15 o 
  -9   2  13      121.89      116.45     17.84 o 
  -8   2  13      293.46      281.41     14.18 o 
  -7   2  13      185.46      196.98     11.09 o 
  -6   2  13      100.89      101.09      9.71 o 
  -5   2  13       49.62       60.48      7.36 o 
  -4   2  13      692.72      638.34     13.63 o 
  -3   2  13      175.64      192.58      9.94 o 
  -2   2  13        5.39        4.41      5.67 o 
  -1   2  13       83.51       91.94      6.41 o 
   0   2  13      187.45      199.03      9.11 o 
   1   2  13      102.99      120.64      6.40 o 
   2   2  13       35.22       39.10      5.71 o 
   3   2  13       47.21       47.13      5.93 o 
   4   2  13       42.16       51.43      6.18 o 
   5   2  13       70.45       75.57      6.58 o 
   6   2  13        3.37       -6.13      6.99 o 
   7   2  13        3.77        9.86      8.49 o 
   8   2  13       18.07       27.27      9.07 o 
   9   2  13       20.02       30.45      9.61 o 
 -10   3  13        4.11       12.88      8.31 o 
  -9   3  13       13.63       17.82     10.18 o 
  -8   3  13        0.05       -5.08      9.45 o 
  -7   3  13       15.51        6.65      9.11 o 
  -6   3  13        4.94        6.12      7.16 o 
  -5   3  13       55.66       63.50      7.66 o 
  -4   3  13        2.81        3.06      6.84 o 
  -3   3  13      113.38      127.93     10.61 o 
  -2   3  13       34.82       24.08      6.16 o 
  -1   3  13      144.90      163.41      8.94 o 
   0   3  13       12.33        9.38      5.84 o 
   1   3  13        3.89       -1.60      6.90 o 
   2   3  13        7.05        4.15      6.35 o 
   3   3  13       90.34       97.23      7.42 o 
   4   3  13        0.31        3.05      6.94 o 
   5   3  13        5.06        7.94      7.95 o 
   6   3  13        0.64       15.10      8.41 o 
   7   3  13        9.01       13.39      8.85 o 
   8   3  13        9.98        5.88      9.31 o 
   9   3  13        1.82       -6.97     18.47 o 
  -9   4  13       22.57       32.51     12.78 o 
  -8   4  13       30.47       45.38     12.78 o 
  -7   4  13        6.19        8.85     14.81 o 
  -6   4  13       11.52        5.04     10.76 o 
  -5   4  13       77.36       53.44      8.97 o 
  -4   4  13       18.87       27.22      7.80 o 
  -3   4  13        0.25        8.09      9.66 o 
  -2   4  13        0.12        3.79      7.41 o 
  -1   4  13        8.93       -3.34      7.18 o 
   0   4  13        7.63        8.65      7.51 o 
   1   4  13        0.07        2.40      7.56 o 
   2   4  13        0.06        3.48      7.69 o 
   3   4  13        8.64       11.38      7.78 o 
   4   4  13        0.62       16.96      8.16 o 
   5   4  13        1.27        3.86      8.39 o 
   6   4  13        1.00       -8.64      8.64 o 
   7   4  13        0.69        2.90      9.31 o 
   8   4  13        0.47        0.82     11.19 o 
  -8   5  13      111.02      139.54     15.50 o 
  -7   5  13       60.36       62.61     12.85 o 
  -6   5  13       44.23       47.90     13.24 o 
  -5   5  13       64.24       73.78     18.64 o 
  -4   5  13      200.71      222.14     12.25 o 
  -3   5  13       14.66       22.49      8.19 o 
  -2   5  13      224.48      245.79     12.16 o 
  -1   5  13       46.54       47.18      8.36 o 
   0   5  13       92.81       77.32      8.74 o 
   1   5  13       22.69       24.03      8.39 o 
   2   5  13       62.90       56.07      8.78 o 
   3   5  13        4.52        7.67     10.05 o 
   4   5  13       89.52       63.92     13.83 o 
   5   5  13       48.73       53.83     14.43 o 
   6   5  13        0.32       -0.61      9.51 o 
   7   5  13        0.88       -0.55     11.25 o 
  -6   6  13        8.02        5.55     12.20 o 
  -5   6  13       96.15      102.50     11.69 o 
  -4   6  13       72.53      100.63     12.22 o 
  -3   6  13       60.83       63.36      9.49 o 
  -2   6  13       32.03       45.86      9.03 o 
  -1   6  13      178.43      180.66     19.66 o 
   0   6  13      107.71      101.82      9.62 o 
   1   6  13       16.67       25.67      9.05 o 
   2   6  13       14.28       22.47     10.65 o 
   3   6  13        0.37       -1.15     11.85 o 
   4   6  13       10.84       13.07     11.40 o 
   5   6  13       24.65       16.03     20.56 o 
  -3   7  13        1.96       12.66     15.57 o 
  -2   7  13        0.28        4.93     11.34 o 
  -1   7  13       23.70       19.83     11.50 o 
   0   7  13        1.18       -2.98      9.38 o 
   1   7  13       32.44       24.78     11.42 o 
   2   7  13       11.87       22.65     18.81 o 
 -10   0  14       45.61       49.47     20.21 o 
  -9   0  14      124.04      105.02     13.63 o 
  -8   0  14      330.36      336.53     18.21 o 
  -7   0  14       15.40       13.39     12.19 o 
  -6   0  14      446.25      398.24     24.21 o 
  -5   0  14      148.76      162.36     13.10 o 
  -4   0  14      142.69      161.03     14.62 o 
  -3   0  14       60.16       80.09     10.94 o 
  -2   0  14      806.17      810.36     51.57 o 
  -1   0  14      104.59      109.20     11.19 o 
   0   0  14        8.57        7.89      7.82 o 
   1   0  14       79.92       80.52     10.01 o 
   2   0  14      114.08      137.63     20.53 o 
   3   0  14        5.69        9.05     10.60 o 
   4   0  14        8.77        5.31      8.85 o 
   5   0  14       16.33       12.77      9.19 o 
   6   0  14        0.14       -0.70      9.66 o 
   7   0  14        0.09       -8.17      9.80 o 
   8   0  14       10.33       17.86     33.45 o 
   9   0  14        0.11       -6.27     20.21 o 
 -10   1  14       18.42        6.08     10.32 o 
  -9   1  14        0.10       33.73     10.25 o 
  -8   1  14       59.93       37.72     13.18 o 
  -7   1  14        4.36       14.28      7.88 o 
  -6   1  14        3.65       -2.76      7.44 o 
  -5   1  14       23.01       16.06      7.36 o 
  -4   1  14        2.83        5.01      6.91 o 
  -3   1  14       41.37       38.83      7.18 o 
  -2   1  14        0.82       -6.56      6.56 o 
  -1   1  14        0.87        2.55      6.78 o 
   0   1  14       15.91       13.14      6.28 o 
   1   1  14       86.46       81.99      6.32 o 
   2   1  14       13.64       15.59      7.74 o 
   3   1  14        1.36       12.47      6.01 o 
   4   1  14       11.64        8.40      6.77 o 
   5   1  14        5.74        3.02      6.40 o 
   6   1  14        2.54        6.08      6.72 o 
   7   1  14        9.80        4.24      7.88 o 
   8   1  14       17.01       11.82      8.24 o 
   9   1  14        0.67        5.92     20.56 o 
 -10   2  14        9.31       17.18     26.13 o 
  -9   2  14        7.35       15.23     11.23 o 
  -8   2  14       23.91       -3.36     11.36 o 
  -7   2  14        3.67        9.64      7.87 o 
  -6   2  14       35.67       32.97      7.96 o 
  -5   2  14       26.31       17.35      7.48 o 
  -4   2  14       22.37       16.43      7.31 o 
  -3   2  14        0.02        1.36      9.35 o 
  -2   2  14       10.53       15.50      7.00 o 
  -1   2  14       32.26       33.43      6.48 o 
   0   2  14       25.11       20.45      6.36 o 
   1   2  14       39.54       40.37      6.82 o 
   2   2  14       14.06       14.80      5.97 o 
   3   2  14       12.96       -0.64      7.00 o 
   4   2  14        2.52       -1.09      6.58 o 
   5   2  14        8.40        2.08      6.50 o 
   6   2  14        0.93        1.42      8.76 o 
   7   2  14        4.00        6.10      9.12 o 
   8   2  14       12.55        9.45      9.60 o 
  -9   3  14       19.71       22.32     10.72 o 
  -8   3  14       14.72       24.11     10.31 o 
  -7   3  14       81.98       85.50     10.89 o 
  -6   3  14       24.32       27.29      8.17 o 
  -5   3  14       97.53       88.27      8.40 o 
  -4   3  14       90.20       88.32      8.35 o 
  -3   3  14       56.45       69.81      8.04 o 
  -2   3  14      213.23      196.11     13.77 o 
  -1   3  14      116.17      115.12     10.61 o 
   0   3  14      121.59      102.50      8.43 o 
   1   3  14       19.38       30.29      7.77 o 
   2   3  14        1.13        2.29      7.54 o 
   3   3  14        3.74        8.70      7.09 o 
   4   3  14       28.34       22.44      8.07 o 
   5   3  14       24.51       14.24      8.91 o 
   6   3  14        2.60        1.59      9.17 o 
   7   3  14        7.15       10.33      9.66 o 
   8   3  14        2.16       -0.70     18.81 o 
  -8   4  14       38.31       30.92     16.38 o 
  -7   4  14       82.17       85.58     13.49 o 
  -6   4  14      148.53      158.44     14.72 o 
  -5   4  14      133.31      138.27     13.48 o 
  -4   4  14       16.66       22.30      9.66 o 
  -3   4  14      154.88      165.29     10.41 o 
  -2   4  14       64.00       70.19      8.64 o 
  -1   4  14       37.00       55.69      8.57 o 
   0   4  14      123.39      134.28      9.61 o 
   1   4  14       64.26       64.49      8.75 o 
   2   4  14       52.98       66.19      8.86 o 
   3   4  14       35.16       41.54      8.81 o 
   4   4  14       13.36       22.54      9.06 o 
   5   4  14        2.66        5.26     11.52 o 
   6   4  14       33.15       31.35      9.65 o 
   7   4  14       11.15       13.94     13.80 o 
  -7   5  14        0.22       -9.06     17.07 o 
  -6   5  14       39.97       23.08     12.70 o 
  -5   5  14        3.23       14.35     12.25 o 
  -4   5  14       22.71       10.38      8.67 o 
  -3   5  14       39.34       24.51     11.52 o 
  -2   5  14        0.18       -0.71      8.40 o 
  -1   5  14        3.99       -8.80      8.80 o 
   0   5  14        5.41        2.40      8.54 o 
   1   5  14        0.04       -7.30      8.74 o 
   2   5  14        0.22        3.54      8.97 o 
   3   5  14        9.74        9.04     10.83 o 
   4   5  14        5.54       26.13     14.62 o 
   5   5  14        1.03        3.33     11.39 o 
  -4   6  14       11.07       -1.59     10.83 o 
  -3   6  14       28.12       36.86      9.69 o 
  -2   6  14        0.06       -1.59      9.26 o 
  -1   6  14        0.10        4.39      9.07 o 
   0   6  14        0.13       -4.22      9.21 o 
   1   6  14        2.15        2.56     17.22 o 
   2   6  14        4.39       16.29     11.18 o 
   3   6  14        5.15       22.30     19.16 o 
  -9   1  15        7.55       20.82     13.30 o 
  -8   1  15       34.50       30.41      9.09 o 
  -7   1  15       10.45       15.68      8.54 o 
  -6   1  15       10.85       10.12      8.10 o 
  -5   1  15       14.33        4.54      7.83 o 
  -4   1  15       12.99        9.40      7.70 o 
  -3   1  15        4.47        2.00      7.49 o 
  -2   1  15       38.62       38.64      7.87 o 
  -1   1  15        2.91        1.08      7.17 o 
   0   1  15        4.92        6.81      6.47 o 
   1   1  15       32.73       35.77      6.90 o 
   2   1  15      109.12      120.14      7.45 o 
   3   1  15        2.32       -1.69      8.62 o 
   4   1  15        3.21       -5.70      6.71 o 
   5   1  15       17.14        5.10      6.99 o 
   6   1  15       23.27       29.76      7.45 o 
   7   1  15        8.85        7.53      8.54 o 
  -8   2  15       55.13       52.42     10.86 o 
  -7   2  15      137.01      131.95     10.41 o 
  -6   2  15       91.42      100.36      9.28 o 
  -5   2  15       58.09       66.66      8.62 o 
  -4   2  15       83.87       79.50      8.62 o 
  -3   2  15       48.89       51.54      9.30 o 
  -2   2  15       98.80      103.89     11.11 o 
  -1   2  15       71.88       76.63      8.42 o 
   0   2  15        4.90        4.05      6.61 o 
   1   2  15        2.50       -0.12      7.40 o 
   2   2  15       21.83       21.22      7.14 o 
   3   2  15       30.92       34.12      6.87 o 
   4   2  15        0.34        3.76      6.88 o 
   5   2  15        0.23        7.90      7.83 o 
   6   2  15       13.31       27.26      9.63 o 
   7   2  15        3.52        9.05     11.25 o 
  -8   3  15        6.99      -13.18     13.18 o 
  -7   3  15        1.76       -2.10     10.26 o 
  -6   3  15        0.47       -6.16      8.33 o 
  -5   3  15       26.21       16.25      8.26 o 
  -4   3  15        2.65       11.49      8.10 o 
  -3   3  15        0.86        3.30     14.50 o 
  -2   3  15        0.04        2.77      8.97 o 
  -1   3  15        0.97       -3.18      8.00 o 
   0   3  15        0.87       -7.73      7.73 o 
   1   3  15        4.41       -3.67      8.07 o 
   2   3  15        0.82        1.57      8.37 o 
   3   3  15        0.21        6.46      8.61 o 
   4   3  15        0.91       -2.40      9.01 o 
   5   3  15        1.81       -9.35      9.35 o 
   6   3  15        3.85        7.80     12.37 o 
  -7   4  15        4.50        1.74     18.12 o 
  -6   4  15       14.08       17.63     12.50 o 
  -5   4  15       25.81       24.45     10.17 o 
  -4   4  15        5.08       -1.87      9.58 o 
  -3   4  15       12.99        7.47     11.05 o 
  -2   4  15        9.94       11.62      8.82 o 
  -1   4  15        0.43       -5.11      8.65 o 
   0   4  15        3.78       24.68      8.79 o 
   1   4  15        0.73       12.39      8.78 o 
   2   4  15       11.84       15.97      9.03 o 
   3   4  15        0.10        5.85      9.12 o 
   4   4  15        0.74      -10.90     10.90 o 
   5   4  15        0.01        0.27     12.99 o 
  -5   5  15        2.54       -9.76     17.07 o 
  -4   5  15        5.44        1.88     10.36 o 
  -3   5  15       43.62       34.15      9.46 o 
  -2   5  15        8.40       14.37      9.17 o 
  -1   5  15        8.20       12.00      9.31 o 
   0   5  15       36.70       28.55      9.33 o 
   1   5  15       12.26        7.69      9.52 o 
   2   5  15       11.55       19.02      9.88 o 
   3   5  15       24.87       42.82     14.13 o 
  -7   0  16       56.55       56.19     13.67 o 
  -6   0  16       39.21       42.69     13.05 o 
  -5   0  16       56.29       53.31     12.69 o 
  -4   0  16       57.23       48.78     12.32 o 
  -3   0  16      113.43      142.29     13.79 o 
  -2   0  16       38.58       44.11     13.94 o 
  -1   0  16      157.01      147.36     16.90 o 
   0   0  16      234.63      231.25     17.24 o 
   1   0  16      104.11      120.89     35.89 o 
   2   0  16        4.44        4.66      9.63 o 
   3   0  16       19.86       11.28     10.09 o 
   4   0  16       51.59       60.17     10.99 o 
   5   0  16       39.27       34.85     15.44 o 
   6   0  16        1.57        8.27     11.25 o 
  -7   1  16        8.14       -0.64      9.01 o 
  -6   1  16        6.59       10.83      8.74 o 
  -5   1  16        2.78        7.53      8.62 o 
  -4   1  16        1.08       -9.69     10.46 o 
  -3   1  16       16.68        9.38      8.08 o 
  -2   1  16       19.01        2.97      8.35 o 
  -1   1  16       21.56       16.34      7.92 o 
   0   1  16       67.73       51.80      8.35 o 
   1   1  16       26.76       29.22      7.45 o 
   2   1  16        0.28        3.09      7.42 o 
   3   1  16       13.19        6.06      8.21 o 
   4   1  16        0.24        2.84      7.37 o 
   5   1  16        0.46       -3.42      7.54 o 
   6   1  16        2.16       10.75      8.85 o 
  -7   2  16        5.19        1.17     10.79 o 
  -6   2  16        0.20        2.16      8.91 o 
  -5   2  16        4.62       -8.53      8.53 o 
  -4   2  16       24.31       34.03      8.73 o 
  -3   2  16        1.87       -8.12      8.12 o 
  -2   2  16        1.17        2.89      7.88 o 
  -1   2  16       16.06       15.77      8.08 o 
   0   2  16        1.66       12.97      7.94 o 
   1   2  16        7.35       17.59      7.50 o 
   2   2  16        0.15        3.64      7.48 o 
   3   2  16       21.24       21.77      9.03 o 
   4   2  16        0.09        3.18      8.21 o 
   5   2  16        9.22       12.22      8.55 o 
  -6   3  16       11.64       13.59     18.12 o 
  -5   3  16        5.38       19.59     10.94 o 
  -4   3  16       10.01       17.11     10.11 o 
  -3   3  16        1.38       -6.69      9.77 o 
  -2   3  16        5.82        9.12      9.98 o 
  -1   3  16       18.50       21.11     10.24 o 
   0   3  16        4.31       -1.27     11.62 o 
   1   3  16       41.34       62.79      9.47 o 
   2   3  16       18.62       14.93      9.20 o 
   3   3  16        3.47       -2.25      9.16 o 
   4   3  16       14.00       13.59     11.47 o 
  -4   4  16       90.18      100.34     11.83 o 
  -3   4  16       29.24       23.61     10.90 o 
  -2   4  16       43.97       27.38     10.77 o 
  -1   4  16       16.28       26.07      9.41 o 
   0   4  16        7.34       25.13      9.86 o 
   1   4  16       16.51       31.12      9.56 o 
   2   4  16        0.36       13.63      9.54 o 
   3   4  16        6.64       25.92     18.47 o 
  -5   1  17        5.83       -5.85      9.23 o 
  -4   1  17        9.60        1.94      9.05 o 
  -3   1  17        0.58       -2.46      8.81 o 
  -2   1  17        2.32       -6.55     10.84 o 
  -1   1  17        3.25        4.95      8.44 o 
   0   1  17        0.10       -8.40      8.40 o 
   1   1  17        1.73       -0.98      8.67 o 
   2   1  17        4.17        5.75      8.05 o 
   3   1  17        4.33       11.90      8.42 o 
   4   1  17        2.54       26.01      9.97 o 
  -5   2  17      101.22      129.26     21.95 o 
  -4   2  17       10.19       15.17     10.01 o 
  -3   2  17       60.34       58.27      9.10 o 
  -2   2  17       54.94       47.43      8.91 o 
  -1   2  17       30.96       52.03      9.03 o 
   0   2  17        7.34        3.54      8.65 o 
   1   2  17       44.18       49.36     14.65 o 
   2   2  17        4.41        1.32      9.35 o 
   3   2  17       18.76       20.44     13.69 o 
  -3   3  17       17.66      -15.33     18.81 o 
  -2   3  17        0.08       -1.45     13.18 o 
  -1   3  17        0.26       -2.09     13.30 o 
   0   3  17       13.65       15.16     13.55 o 
   1   3  17       25.20       28.53     14.02 o 
  -1   0  18        0.54      -17.77     17.77 o 
                                                 
